# Supplementary material for: Targeting PBK/TOPK decreases growth and survival of glioma initiating cells in vitro and attenuates tumor growth in vivo
Source: Mol Cancer. 2015 Jun 17;14:121. doi: 10.1186/s12943-015-0398-x (PMC4470057; doi:10.1186/s12943-015-0398-x)
Supplement: Additional file 7: Table S3. — Gene expression analysis of PBK knockdown shRNA cell lines (T08 shRNA2, shRNA3 and T65 shRNA2 shRNA3) and PBK inhibitor treated (T65, T08, T59 – all treated with 5 μM). [file 12943_2015_398_MOESM7_ESM.xls]

## Sheet: KD0.01
Rank	PROBE_ID	SYMBOL	ProbeID	Entrez	Fold Change	Pos score	Exp	q-value	Neg score	Exp	q-value	PROBE_ID	SYMBOL	ProbeID	ENTREZ_GENE_ID	65-21 1	65-21 2	65-21 3	65-22 4	65-22 5	65-22 6	08-21 7	08-21 8	08-21 9	08-22 10	08-22 11	08-22 12	65-NS 13	65-NS 16	65-NS 18	65-NS 21	08-NS_1	08-NS_2	08-NS_3
47280	ILMN_1736096	DLL3	4210382	10683	4.26734	2.49305e-06	47323	1	5.60637e-257	0	0	ILMN_2407464	FASTK	770687	10922	10.3692	10.1517	10.3275	9.86097	9.97557	9.80527	9.88182	10.2493	10.2579	10.0139	10.1845	10.0611	9.77686	9.52594	9.4012	9.60691	9.53136	9.62059	9.52125
46915	ILMN_1753182	COL20A1	6550187	57642	3.92816	4.11287e-10	47322.6	1	5.06282e-250	0	0	ILMN_2411282	QSOX1	2850021	5768	10.1145	10.0616	9.988	10.001	9.94023	9.92142	9.6852	9.6706	9.60691	9.50682	9.42752	9.3119	9.23433	9.23886	9.20839	8.91605	9.17803	9.28916	9.56065
47212	ILMN_1673409	MGC16121	4250678	84848	3.69831	2.41908e-07	47323	1	1.43857e-244	0	0	ILMN_2215061	ORC6L	2230296	23594	14.1579	14.1547	14.2798	14.0543	14.1502	13.9352	13.9474	14.0653	14.0621	14.111	14.1262	14.137	13.8875	13.5096	13.535	13.9299	13.5893	13.0118	13.5158
46965	ILMN_1722898	SFRP2	3060639	6423	3.52169	9.15525e-10	47322.7	1	8.45825e-243	0	0	ILMN_2342455	PPA2	770356	27068	11.4017	11.0378	11.3388	10.3525	10.8589	10.2999	10.6031	10.8914	10.4081	10.887	11.1555	10.8856	10.7438	10.0117	9.55285	10.3749	9.90404	9.18486	9.5092
47090	ILMN_1751346	ERBB3	4560288	2065	3.32033	1.38525e-08	47323	1	2.28811e-238	0	0	ILMN_1660864	RHBDL1	510092	9028	7.67561	7.76486	7.9067	7.14062	7.12987	7.04828	7.42624	7.2732	7.42674	7.55181	7.31873	7.63797	7.2391	6.96315	6.87023	6.9859	6.89416	6.81909	6.8547
47192	ILMN_1740231	ELMO1	460725	9844	3.26345	1.32859e-07	47323	1	4.65795e-231	0	0	ILMN_1812096	CADM4	6420019	199731	11.5424	11.5789	11.4306	11.1098	11.2294	11.1154	10.8309	10.7571	10.8188	11.4288	11.1949	11.2485	10.7308	10.478	10.6847	10.9034	10.1395	10.0307	10.2493
47321	ILMN_3310491	MIR1978	770743	100302173	3.24125	2.6624e-05	47323	1	4.65217e-243	0	0	ILMN_2103547	GOLGA8B	5690671	440270	10.9332	11.0398	11.078	9.73662	9.73899	9.61246	9.94142	9.91288	9.90566	10.9301	10.6901	11.0125	9.5536	8.67282	8.44389	9.12655	8.95434	8.31488	8.35407
46418	ILMN_1781514	PCDH17	2970370	27253	3.23383	3.70612e-13	47308.5	1	3.73853e-233	0	0	ILMN_1774828	VEZT	2000195	55591	9.27317	9.21811	9.16401	9.05481	9.14349	9.21046	9.34689	9.3878	9.37251	9.29981	9.24072	9.10741	8.52531	8.89968	8.83573	8.57006	9.05138	8.80671	8.95916
46789	ILMN_1743373	DLL1	4050687	28514	3.17199	5.49906e-11	47321.7	1	5.44323e-215	0	0	ILMN_2219683	NEU4	780224	129807	7.10113	7.20927	7.17051	7.55237	7.66972	7.61646	6.69675	6.60541	6.63955	6.71008	7.04072	7.11539	6.65398	6.5447	6.62046	6.79368	6.39638	6.45571	6.47093
47119	ILMN_1798360	CXCR7	450424	57007	3.09896	2.88589e-08	47323	1	4.26676e-233	0	0	ILMN_2117716	SFRS17A	5570538	8227	10.6479	10.9001	10.7531	10.1893	10.2962	10.1851	10.8726	10.7994	10.8316	11.1602	11.1745	11.3279	10.1851	10.1528	9.69351	10.3188	9.74079	9.75534	9.67814
47126	ILMN_2292646	GAD1	3840192	2571	3.03725	3.21388e-08	47323	1	7.76249e-218	0	0	ILMN_3239060	KRBA1	6270139	84626	9.09544	9.1456	9.10285	9.01644	8.93356	8.92472	9.19922	9.25777	9.16041	9.14125	9.03834	9.18825	8.31267	8.35679	8.3054	8.31772	8.51557	8.64545	8.73726
24851	ILMN_1660372	GRIA2	6220750	2891	3.01044	3.08968e-34	29714.7	1	3.91653e-217	0	0	ILMN_1816501		6660661		6.9876	6.66613	6.66901	6.77907	6.75737	6.82078	6.87649	6.83076	6.84393	6.78845	6.84205	6.80323	6.82943	6.98955	6.92705	6.71645	6.65868	6.77475	6.7869
47283	ILMN_2410938	SMOC1	1710020	64093	2.9992	3.23724e-06	47323	1	1.59493e-219	0	0	ILMN_3205424	LOC649917	580639	649917	8.86994	8.78082	8.88757	7.64835	7.85487	7.29297	8.01054	7.91214	8.04378	8.72059	8.52949	8.72361	7.36135	7.18013	7.06637	7.39053	7.10644	7.00215	7.00036
46426	ILMN_3214893	LOC100132761	3890577	100132761	2.99281	4.35819e-13	47309.4	1	5.22362e-216	0	0	ILMN_3247023	FLJ22536	20168	401237	7.22393	7.37836	7.26788	6.93895	6.9781	6.92972	7.26266	7.28516	7.11952	7.07833	6.978	7.09414	6.75937	6.93227	6.89194	6.93837	6.90982	6.79995	6.81107
44448	ILMN_2414135	PLP1	4780139	5354	2.95683	6.03218e-20	46211.9	1	4.88446e-205	0	0	ILMN_3310321	SNORD113-3	3130685	767563	6.88065	6.72295	6.80846	6.68858	6.66163	6.6255	6.8225	6.91227	6.7975	6.80541	6.71639	6.75774	6.63731	6.70601	6.6321	6.7839	6.6673	6.62321	6.519
47054	ILMN_1784320	ELMO1	2750154	9844	2.94269	5.40577e-09	47322.9	1	5.9535e-218	0	0	ILMN_2157277	AKR1D1	5860347	6718	13.2624	13.0118	13.1839	12.8255	12.8255	12.5549	12.9116	12.9741	13.0306	13.0878	13.2562	13.1813	12.9019	12.3616	11.9686	12.8438	12.0821	11.4819	11.8402
46046	ILMN_1660973	GAD1	1440477	2571	2.94043	3.38811e-15	47241.6	1	7.49116e-214	0	0	ILMN_1761797	CSTB	1430187	1476	11.1285	11.2936	11.3192	11.2882	11.2646	11.2997	11.6724	11.5424	11.5845	11.5155	11.2947	11.5444	10.9943	10.9178	11.2015	10.9387	11.1615	11.1839	11.3834
44537	ILMN_1748755	KCND2	7210180	3751	2.90969	8.92365e-20	46285	1	1.41577e-214	0	0	ILMN_3248786	LOC647588	3460678	647588	7.06422	6.99431	7.01933	6.71813	6.87573	6.75143	6.87035	6.83279	6.74993	6.89811	6.93978	6.92527	6.64029	6.79772	6.67508	6.91776	6.73204	6.78066	6.59672
47311	ILMN_2103547	GOLGA8B	5690671	440270	2.90783	1.40494e-05	47323	1	3.43808e-223	0	0	ILMN_1702301	DOCK10	1710736	55619	10.4584	10.7277	10.6427	10.199	10.3374	10.2688	9.72522	9.55873	9.70371	9.92918	10.0677	10.0052	9.186	9.11736	8.83888	9.37018	8.9078	8.88406	8.87749
46800	ILMN_1658579	CDK5RAP3	4230228	80279	2.88569	7.04344e-11	47321.8	1	1.16507e-213	0	0	ILMN_1676002	QRICH1	7320743	54870	10.2193	10.0801	10.136	10.2257	10.2362	10.2924	10.2298	10.2526	10.3031	10.3573	10.2803	10.2585	10.1572	9.9084	9.97844	10.1954	9.75385	9.75209	9.81855
23186	ILMN_2061435	MEG3	3360113	55384	2.86575	3.30013e-35	28229	1	2.72422e-209	0	0	ILMN_3236794	LOC728900	5550358	728900	6.60783	6.53405	6.60572	6.77201	6.71682	6.61807	6.56754	6.62219	6.82446	6.79885	6.59264	6.63186	6.75146	6.65998	6.73767	6.67043	6.67291	6.62973	6.65866
47317	ILMN_2345142	SULF2	4050128	55959	2.80349	2.10633e-05	47323	1	9.8266e-223	0	0	ILMN_2129545	GNB4	2940484	59345	7.62876	7.66844	7.34949	7.61296	7.42539	7.37715	8.29264	8.29425	8.32767	8.69654	8.26927	8.11417	7.06511	6.96818	6.64734	6.9876	6.95354	6.69867	6.91457
46189	ILMN_1812859	GAD1	840059	2571	2.76225	2.16831e-14	47279.7	1	3.74578e-204	0	0	ILMN_3243175	LOC100132727	3390397	100132727	10.9398	10.4373	10.7538	10.1384	10.4664	9.9084	10.1259	10.6493	10.3821	10.4933	10.8441	10.6104	10.6216	9.75713	9.51276	10.2891	9.43703	8.87847	9.15377
46648	ILMN_1759326	P2RX7	3370086	5027	2.73486	8.20831e-12	47319.4	1	4.30088e-211	0	0	ILMN_1763080	QARS	2710253	5859	11.888	11.8418	11.9258	11.6585	11.7935	11.7071	11.9731	12.0994	11.9853	11.9351	11.9911	12.0126	11.735	11.5079	11.3645	11.7755	11.6239	11.6936	11.6714
46485	ILMN_1864900	MIAT	430438	440823	2.65451	9.13204e-13	47313.2	1	4.41536e-203	0	0	ILMN_1794780	SHARPIN	6510601	81858	8.09374	7.97388	8.09974	7.96961	8.06579	7.92891	8.2055	7.94012	8.00566	8.39027	8.39329	8.50465	7.97308	7.21195	8.03172	7.80255	7.80875	7.93401	7.79563
44867	ILMN_1691071	FCRLA	3780193	84824	2.5506	4.08549e-19	46537.3	1	1.83635e-200	0	0	ILMN_1651316	CD69	6900634	969	6.70789	6.75527	6.65311	6.92239	6.67557	6.87625	6.75289	6.66227	6.7033	6.76422	6.7112	6.69901	6.56496	6.62332	6.69969	6.6883	6.66411	6.61572	6.60461
7248	ILMN_1678812	HAPLN1	2060202	1404	2.53268	1.72114e-55	6160.43	0.849948	9.94198e-204	0	0	ILMN_3183048	FLJ22675	780703	254439	6.83364	6.44617	6.75753	6.55336	6.49603	6.71836	6.92142	6.59022	6.7657	6.60089	6.74136	6.38745	6.74659	6.69156	6.59892	6.82001	6.80323	6.85851	6.94186
47286	ILMN_1697448	TXNIP	1240440	10628	2.50855	3.67046e-06	47323	1	8.50023e-197	0	0	ILMN_1742330	PLXNB1	6330438	5364	9.5671	9.74204	9.46009	8.55929	8.84941	8.71212	9.10837	8.98271	9.04151	9.70112	9.53514	9.81513	8.71057	8.09269	8.23403	8.52585	8.10269	8.04346	7.94654
40827	ILMN_1726204	SCRG1	1110048	11341	2.47359	2.67613e-24	43131.6	1	8.39742e-194	0	0	ILMN_1697493	WDFY3	5220538	23001	6.93756	6.97342	7.06539	7.099	7.04828	6.95268	6.88083	7.07891	7.00291	6.73037	6.96077	6.98209	7.00241	6.89273	6.82763	6.9769	6.96232	6.89858	6.88099
46850	ILMN_1732154	BCAN	2100446	63827	2.47008	1.3983e-10	47322.2	1	2.87583e-192	0	0	ILMN_1703288	C19orf6	3420333	91304	9.80102	9.988	9.8985	9.58028	9.47533	9.48192	9.58259	9.46632	9.68921	10.1879	10.0594	10.2419	9.64533	9.22408	9.25706	9.4096	9.40049	9.45734	9.38632
36794	ILMN_2149164	SFRP1	6960379	6422	2.46893	3.05701e-27	39828.8	1	8.84039e-165	0.0025	1.32979e-05	ILMN_1739400	PAX2	4830136	5076	6.43912	6.5221	6.38086	6.46963	6.51776	6.39849	6.4928	6.45021	6.47471	6.48492	6.378	6.44689	6.49757	6.42416	6.37861	6.44627	6.43269	6.47609	6.44151
46978	ILMN_1670692	LPAR4	6550070	2846	2.46635	1.21937e-09	47322.8	1	2.229e-205	0	0	ILMN_1670692	LPAR4	6550070	2846	9.31495	9.34181	9.03793	9.32182	9.67964	9.46815	8.67584	8.68112	8.77479	9.03397	8.63046	8.95549	7.60983	8.08923	8.31026	8.25661	7.23817	6.97381	7.15012
43428	ILMN_1755897	UGT2B7	5420450	7364	2.41953	1.26506e-21	45304.9	1	5.58056e-172	0	0	ILMN_1725401	DEFB104A	7320156	140596	6.61435	6.55565	6.60369	6.67126	6.60829	6.58008	6.5261	6.48982	6.58134	6.84813	6.56663	6.53102	6.57479	6.48624	6.48304	6.50232	6.62334	6.54004	6.513
47323	ILMN_1667460	SULF2	7200242	55959	2.39794	5.09728e-05	47323	1	1.95393e-204	0	0	ILMN_1812073	ATP6V1B1	6290239	525	10.0311	10.3183	10.1134	8.9546	8.90672	8.91217	8.76922	8.71521	8.67721	9.04151	8.89612	9.28181	8.37428	7.66341	7.75591	8.16018	7.88323	7.91104	7.81132
24704	ILMN_1690223	CNTNAP2	1400520	26047	2.38688	2.51338e-34	29578.1	1	2.67925e-172	0	0	ILMN_2059549	SYK	110685	6850	6.49127	6.53376	6.6333	6.50152	6.4882	6.62139	6.60565	6.4896	6.64936	6.55454	6.50508	6.62005	6.62982	6.58736	6.66526	6.63503	6.49473	6.45326	6.55161
45527	ILMN_1714067	NTRK2	3870246	4915	2.38028	3.17029e-17	47018	1	1.23903e-182	0	0	ILMN_1814002	TEAD3	20717	7005	7.52695	7.57602	7.57073	7.17311	7.21636	7.12423	7.0732	7.06912	7.23827	6.86447	7.20144	7.0858	6.94165	7.13921	6.96389	7.12361	6.90734	6.89001	6.9054
40219	ILMN_1730995	AFAP1L2	4590133	84632	2.37923	8.19157e-25	42617.5	1	7.2551e-187	0	0	ILMN_1808597	APLF	7550673	200558	6.54405	6.58685	6.55897	6.51309	6.67287	6.57615	6.59791	6.58267	6.80577	6.51738	6.54571	6.74243	6.55235	6.55906	6.5701	6.6166	6.58135	6.54364	6.50155
31895	ILMN_1798533	ZNF22	6960768	7570	2.37396	3.73768e-30	35855.5	1	2.08337e-180	0	0	ILMN_1808636	LARP1B	1510082	55132	7.17193	7.50059	7.3937	7.42779	7.38009	7.44202	7.0466	7.1164	7.19035	7.20206	7.30346	7.29653	7.35946	7.24142	7.08448	7.08029	7.29549	7.33311	7.38266
46454	ILMN_1657451	SRPK2	2000468	6733	2.35815	5.99659e-13	47311.2	1	2.4511e-190	0	0	ILMN_1811303	NR5A2	4120408	2494	6.77193	7.05681	6.80568	6.88564	6.82148	6.85899	6.57171	6.60561	6.75573	6.83999	6.72191	6.7407	6.46119	6.61578	6.47934	6.56888	6.5531	6.56731	6.5782
46690	ILMN_1677402	LOC387763	2710064	387763	2.34943	1.46084e-11	47320.3	1	9.68733e-185	0	0	ILMN_1809490	NCKAP5	7400270	344148	8.0069	7.92008	7.94012	7.11217	7.30409	7.36006	7.47036	7.60026	7.49014	8.20044	8.16275	8.02501	6.99277	6.98382	7.11148	6.94583	7.22741	7.25824	7.29621
47313	ILMN_1886493		5960095		2.34601	1.50342e-05	47323	1	3.3842e-198	0	0	ILMN_1712469	GOLGA8A	6660050	23015	7.92921	7.98125	8.14229	7.54311	7.21918	7.25231	7.28893	7.35522	7.30943	7.64752	7.7175	7.9887	7.04144	6.92321	6.8052	6.86618	6.77727	6.729	6.70245
47154	ILMN_3303612	PABPC1L	5490301	80336	2.34038	6.73854e-08	47323	1	2.56906e-188	0	0	ILMN_1772316	UNC84A	4390113	23353	10.6137	10.6943	10.6047	10.4046	10.4803	10.3978	10.5844	10.4265	10.4818	10.4081	10.3531	10.5743	10.171	9.86494	9.97351	10.0758	10.193	10.1495	10.1095
47296	ILMN_1812073	ATP6V1B1	6290239	525	2.32326	5.23531e-06	47323	1	1.12473e-196	0	0	ILMN_1736096	DLL3	4210382	10683	10.2624	10.223	10.3251	10.0354	10.2649	9.90646	8.17701	8.10429	8.26927	11.4785	11.3604	11.2639	8.1657	7.26524	7.26941	8.15143	7.73602	7.81944	7.77431
47304	ILMN_3218292	LOC202781	6280102	202781	2.31504	6.96763e-06	47323	1	3.54521e-197	0	0	ILMN_1738401	FOXC1	2760079	2296	10.0291	9.83951	10.0342	9.78607	9.78994	9.72666	9.58335	9.36517	9.41625	9.30087	9.30123	9.22577	8.95313	8.61044	8.57029	9.02253	8.63812	8.65746	8.91062
47131	ILMN_1701653	ASCL1	4830376	429	2.31274	3.63009e-08	47323	1	9.31013e-188	0	0	ILMN_1730791	LOC646783	2570465	646783	7.9333	7.85298	7.86173	7.75734	7.53048	7.41163	7.68078	7.48085	7.6417	7.71186	7.70975	7.68782	7.26999	7.16542	7.02364	7.35882	7.39751	7.27689	7.22253
12472	ILMN_2361096	DCX	4810414	1641	2.30942	2.21345e-44	15614.2	1	6.62584e-180	0	0	ILMN_3259164	LOC100130549	4260181	100130549	6.51619	6.54878	6.60815	6.59238	6.61511	6.54557	6.59291	6.58626	6.50675	6.82176	6.63927	6.54162	6.48613	6.71107	6.68362	6.53057	6.65912	6.74997	6.70018
47099	ILMN_1721167	MYT1	1450468	4661	2.30561	1.89003e-08	47323	1	3.03405e-186	0	0	ILMN_1655867	HRASLS	2350037	57110	7.94471	7.91963	7.98678	7.87226	7.91061	7.98678	8.67622	8.5368	8.66797	8.51776	8.47745	8.5867	7.79365	7.78593	7.59043	7.54872	7.75895	7.80735	7.85207
46735	ILMN_2357855	NTRK2	430102	4915	2.30466	2.80052e-11	47321	1	1.60864e-179	0	0	ILMN_1811560	SF4	2490730	57794	9.6253	9.57232	9.75302	9.68735	9.94662	9.79563	9.7515	9.79424	9.80991	9.90454	9.80906	9.75385	9.65227	9.62059	9.60286	9.64037	9.17668	9.23997	8.92593
45870	ILMN_3280565	LOC389342	5090484	389342	2.30436	6.6577e-16	47189.1	1	5.52673e-184	0	0	ILMN_2395692	PARK2	3850575	5071	6.54912	6.56401	6.77794	6.77398	6.60564	6.63242	6.77095	6.59171	6.54488	6.74813	6.65872	6.69325	6.66274	6.45362	6.5232	6.59042	6.49283	6.47528	6.4634
47172	ILMN_1880012	SEMA5A	4210215	9037	2.29635	9.87895e-08	47323	1	4.86136e-189	0	0	ILMN_1675258	LOC441268	3610192	441268	7.38656	7.30325	7.22544	7.02861	7.1315	7.21434	7.18902	7.28725	7.3318	7.54125	7.57344	7.81383	6.90386	6.90182	6.64479	6.97035	6.94686	6.86306	6.88702
47302	ILMN_1776519	RAP1GAP	4890181	5909	2.27901	6.58367e-06	47323	1	8.10008e-195	0	0	ILMN_3248218	SNORD104	6290091	692227	8.89437	9.08846	9.0365	8.4622	8.4594	8.44151	8.18899	8.17526	8.2453	8.85924	8.53715	8.86438	8.11319	7.8093	7.62516	7.81426	7.4032	7.39413	7.42674
47322	ILMN_1686981	SULF2	6330487	55959	2.27525	3.55007e-05	47323	1	4.93951e-196	0	0	ILMN_3310491	MIR1978	770743	100302173	11.9939	11.9531	12.0728	12.051	11.9668	11.8083	12.5881	12.3901	12.4804	12.2347	12.085	12.3616	11.2086	10.1365	9.36517	10.5316	10.617	10.3145	10.5939
37477	ILMN_1679194	UGT2B7	1190064	7364	2.27419	8.73759e-27	40394.4	1	1.89631e-159	0.0025	1.32979e-05	ILMN_1662340	ZNF358	6860026	140467	10.4614	10.3385	10.3326	10.6061	10.611	10.5964	10.6201	10.7023	10.6501	10.4797	10.7586	10.5994	10.5889	10.639	10.4983	10.7	10.0075	10.1539	10.174
46757	ILMN_1684984	MAGED2	2320368	10916	2.26945	3.58272e-11	47321.3	1	5.39268e-193	0	0	ILMN_1705464	MRPL41	4780040	64975	10.9407	10.8767	10.8589	10.9043	10.6765	10.8732	11.047	11.0542	11.0594	11.0145	10.9578	11.0308	10.7754	10.858	10.7858	10.6031	10.3638	10.5667	10.4344
47272	ILMN_1697629	PLA2G4B	2350722	8681	2.26112	1.6082e-06	47323	1	3.82928e-188	0	0	ILMN_1712506	DPP6	5090315	1804	7.83319	8.15913	8.05438	7.86408	7.68145	7.61819	7.60193	7.61008	7.39065	8.07218	8.04264	7.92497	7.19796	7.1436	7.12444	7.45665	6.71414	6.71521	6.70331
47291	ILMN_1682226	CLDN15	3780291	24146	2.25375	4.1512e-06	47323	1	6.88938e-193	0	0	ILMN_1691861	FASTK	2450390	10922	8.74347	8.65918	8.77535	8.76461	8.6441	8.74896	9.03264	8.94358	8.94829	8.71171	9.08987	9.14776	8.38704	8.42958	8.17922	8.38776	8.04669	8.10459	8.05296
47084	ILMN_1789196	TPM2	160370	7169	2.25161	1.26742e-08	47323	1	9.19732e-185	0	0	ILMN_1689296	ARMC10	2900372	83787	8.03043	8.09974	8.03665	8.19707	8.0271	8.26507	8.49514	8.50156	8.72682	8.49394	8.60337	8.66991	8.0702	8.03693	7.92413	7.74558	7.91279	7.8119	7.84825
46425	ILMN_3297876	VSTM2B	5700092	342865	2.24078	4.22871e-13	47309.2	1	2.41344e-181	0	0	ILMN_3263375	LOC100130604	650546	100130604	6.95424	6.74694	6.78654	6.81193	6.86321	6.77572	6.76735	6.83059	6.74075	6.92618	6.70257	6.92006	6.77282	6.65535	6.69911	6.72206	6.63775	6.4235	6.53711
44260	ILMN_1651498	GADD45G	5570114	10912	2.2311	2.48064e-20	46033.1	1	4.86402e-176	0	0	ILMN_3248904	LOC100132062	6280497	100132062	6.38402	6.64743	6.47809	6.69676	6.6284	6.65846	6.64264	6.63753	6.69343	6.59213	6.70331	6.61215	6.48831	6.45881	6.42342	6.52736	6.54402	6.65913	6.50448
46228	ILMN_1740772	APBB3	4120279	10307	2.22986	3.34389e-14	47286.1	1	5.67252e-179	0	0	ILMN_3303101	LOC730173	4230044	730173	7.49025	7.47751	7.33407	7.43083	7.56673	7.38722	7.32477	7.15448	7.05513	7.38888	7.43355	7.46091	6.82806	6.97347	6.85534	7.05836	7.10867	7.16473	7.25688
46691	ILMN_1747759	WSB1	7400372	26118	2.22698	1.46768e-11	47320.3	1	7.25696e-182	0	0	ILMN_2130078	CDKN2AIPNL	7400224	91368	12.4603	12.6794	12.5237	12.3553	12.1909	11.8449	12.1746	12.1496	12.3356	12.5064	12.5616	12.3966	12.4603	11.483	11.3936	11.6489	12.0458	10.9501	11.4889
47145	ILMN_1713406	FAM39DP	6110609	374666	2.20598	5.45767e-08	47323	1	4.17519e-180	0	0	ILMN_1680693	ZNF419	7320148	79744	9.69308	9.66186	9.66376	9.15346	8.97127	9.10808	9.31043	9.3388	9.33237	9.35982	9.33006	9.41578	9.03793	8.8844	8.88831	8.82331	8.7949	8.74573	8.7042
8889	ILMN_1669523	FOS	4280017	2353	2.19516	7.90173e-51	9326.51	1	3.23199e-181	0	0	ILMN_2180827	MEPCE	2940576	56257	8.57438	9.07028	8.50133	8.90849	9.2356	8.95838	9.02105	9.14976	9.13168	9.24534	9.09937	9.39311	9.29371	9.39395	9.40636	9.13709	8.51042	8.61479	8.58364
47199	ILMN_1791366	RCOR2	110253	283248	2.19387	1.58041e-07	47323	1	4.20606e-189	0	0	ILMN_3236377	C2orf69	6560356	205327	11.2618	10.9714	11.3203	10.8164	10.9092	10.5001	10.8824	11.2716	11.0867	11.1217	11.3558	11.111	10.9341	10.4154	9.99905	10.492	10.3058	9.7606	10.2022
47319	ILMN_1698213	RBM3	780228	5935	2.19338	2.47113e-05	47323	1	3.06459e-193	0	0	ILMN_2290998	CCS	1110255	9973	8.86504	8.77738	9.05621	8.43221	8.31454	8.37407	9.09318	9.1289	9.06046	9.24179	9.12394	9.54191	8.19298	7.97588	8.03026	7.99168	7.53964	7.55357	7.53583
45237	ILMN_1740555	SNAP25	3440253	6616	2.17173	4.10114e-18	46833	1	8.05228e-178	0	0	ILMN_3247560	BSPRY	5560050	54836	6.88003	6.75776	6.89432	6.91796	6.89231	6.74565	6.80813	6.80143	6.72594	6.7469	6.80195	6.77041	6.68202	6.83788	6.70403	6.79126	6.58503	6.63248	6.61695
6062	ILMN_2157441	HLA-DRA	2570564	3122	2.17105	7.0439e-60	4049.6	0.668031	7.98319e-161	0.0025	1.32979e-05	ILMN_1660635	LACTB2	4050711	51110	7.02258	7.01075	6.9435	7.3895	7.2389	7.43044	9.78245	9.81083	9.6684	10.0638	10.0512	10.1018	6.794	6.51833	6.48044	6.48132	9.2654	9.40192	9.35367
47157	ILMN_3307877	C21orf58	7560612	54058	2.16311	7.06225e-08	47323	1	2.30553e-183	0	0	ILMN_1758672	FAM107B	6040603	83641	8.81419	8.74896	8.57341	9.01237	9.27755	9.02152	8.84424	8.6853	8.73917	9.30511	9.27896	9.06948	8.12204	8.37326	8.13484	8.45998	8.22906	8.00908	8.12278
47244	ILMN_3273854	HNRNPA2B1	1570722	3181	2.16077	5.58421e-07	47323	1	6.1212e-179	0	0	ILMN_1655952	FAM39E	7380026	375690	12.5019	12.4198	12.5669	11.6489	11.7191	11.6411	11.7474	11.8557	11.7836	12.0558	11.8083	11.9401	11.5896	11.4535	11.4336	11.6681	10.0254	10.0398	9.82725
47061	ILMN_2415748	WSB1	2230615	26118	2.15742	6.93442e-09	47322.9	1	8.07729e-180	0	0	ILMN_1785528	FAM39DP	1240441	374666	10.1484	10.1678	10.1889	9.19403	9.2207	9.31915	9.21888	9.42299	9.5503	9.84956	9.77871	9.78245	9.17803	8.8363	8.99287	9.38004	8.80025	8.67942	8.62479
46892	ILMN_1707464	MST1	3710202	4485	2.1551	2.79903e-10	47322.5	1	5.6492e-173	0	0	ILMN_1787109	CLK2	4200497	1196	8.82729	8.67391	8.79763	8.50578	8.41637	8.43675	8.465	8.43937	8.49951	8.59589	8.25759	8.59453	8.25661	8.30634	8.1737	8.34567	8.2653	8.10701	8.22031
17340	ILMN_1659316	HEPACAM	7050333	220296	2.152	2.60406e-39	22159.9	1	5.03549e-169	0.0025	1.32979e-05	ILMN_1795976	SFXN2	5720553	118980	6.75697	6.59712	6.71175	6.92475	6.74904	7.00483	6.62616	6.77787	6.77225	6.67925	6.59183	6.60463	6.73173	7.01938	6.74161	6.65849	6.66529	6.72594	6.78078
30320	ILMN_1689655	HLA-DRA	270168	3122	2.15083	4.48833e-31	34504.2	1	2.83417e-146	0.025	9.88142e-05	ILMN_3201325	LOC126987	670523	126987	6.44503	6.5214	6.63655	6.61777	6.54893	6.56265	6.55618	6.60714	6.66984	6.44366	6.59025	6.62996	6.51873	6.55222	6.6286	6.5081	6.63442	6.48508	6.6461
47305	ILMN_3204734	LOC100134648	7570228	100134648	2.15056	7.21541e-06	47323	1	5.81444e-186	0	0	ILMN_1676361	ARHGAP22	510520	58504	7.36901	7.6456	7.43083	7.4511	7.65177	7.42168	7.50705	7.44531	7.54887	7.17472	7.13579	7.25953	7.01247	6.93776	6.82064	6.76006	6.57419	6.70531	6.64559
28537	ILMN_1840175		1980538		2.14294	4.25421e-32	32975.3	1	5.9807e-170	0	0	ILMN_3256894	LOC100129436	1030019	100129436	6.59559	6.56845	6.82895	6.63706	6.52729	6.55408	6.52671	6.62089	6.6582	6.71213	6.65347	6.66572	6.63233	6.60982	6.61215	6.61873	6.61556	6.63658	6.722
47306	ILMN_1669703	TNK2	1850482	10188	2.14257	7.59389e-06	47323	1	1.23144e-178	0	0	ILMN_1764158	NLGN2	4830477	57555	10.5058	10.4304	10.3667	9.94142	9.97399	9.82114	10.2022	10.0523	10.1371	10.4075	10.2044	10.239	9.6544	8.99479	9.30919	9.71377	8.87749	8.96287	9.01644
47228	ILMN_2371458	CXCR7	4860114	57007	2.13831	4.30256e-07	47323	1	3.86705e-185	0	0	ILMN_1766797	CCS	2600286	9973	8.14319	8.10223	8.22857	7.82986	7.76705	7.59289	8.1586	8.43881	8.30493	8.36518	8.1964	8.57921	7.48737	7.52784	7.57265	7.5669	7.40804	7.36695	7.4064
47025	ILMN_2409642	TRO	5260561	7216	2.13331	3.00584e-09	47322.9	1	5.26774e-184	0	0	ILMN_1752582	RAB5B	2850626	5869	11.4549	11.3975	11.4375	10.9877	10.9943	11.0083	11.5079	11.2567	11.4462	11.389	11.329	11.3411	10.8164	10.6501	10.8507	10.9092	10.7994	10.9552	10.8942
15923	ILMN_1681949	PDGFRA	3130240	5156	2.13093	1.24777e-40	20334.7	1	1.48902e-179	0	0	ILMN_2285713	TDP1	2060110	55775	10.3067	9.77314	10.346	10.0152	10.1024	9.55699	10.1365	9.99786	9.94662	10.4197	10.5264	10.3877	10.2526	9.73993	9.734	9.68375	10.656	10.0672	10.1971
44018	ILMN_1801441	RFTN2	1090722	130132	2.12815	9.5012e-21	45820.9	1	1.6966e-179	0	0	ILMN_2412571	TUBGCP6	2030307	85378	7.40654	7.55614	7.22905	7.11338	7.08855	7.16813	6.81395	6.96275	6.91745	7.08334	7.01649	7.19246	7.06223	6.93748	6.84182	7.17893	6.74464	6.99573	6.8085
47217	ILMN_1655952	FAM39E	7380026	375690	2.11697	2.64238e-07	47323	1	2.18619e-170	0	0	ILMN_1656233	LOC389517	2600113	389517	12.6966	12.6966	12.7035	12.3057	12.4419	12.1043	12.4394	12.6626	12.3272	12.6277	12.8825	12.5689	12.3225	11.8687	11.8269	12.2443	11.3473	10.8589	11.1124
47004	ILMN_1816342		1230164		2.11063	1.80351e-09	47322.8	1	2.02088e-175	0	0	ILMN_2362911	CLK2	830598	1196	8.47745	8.82433	8.63459	8.35649	8.53624	8.27802	8.40055	8.24244	8.28649	8.32318	8.14831	8.40218	8.24244	8.23865	8.13494	8.05255	7.96201	7.90727	7.85856
47294	ILMN_1769779	PTP4A3	5910594	11156	2.10979	5.05803e-06	47323	1	3.06364e-185	0	0	ILMN_1745034	SLC11A2	1820037	4891	9.49882	9.49772	9.529	9.03588	9.13449	9.06669	9.26148	9.20181	9.13631	9.24811	9.21288	9.25448	8.91638	8.49599	8.14954	8.66289	8.65217	8.50407	8.44491
47033	ILMN_1768754	PILRB	1570039	29990	2.10157	3.38673e-09	47322.9	1	8.6782e-175	0	0	ILMN_1816342		1230164		9.4223	8.87167	9.29636	8.26947	9.04383	8.287	9.80102	10.0752	10.2945	9.79136	9.71999	9.52594	8.65028	8.23747	7.70975	8.43706	8.35354	8.08864	8.15972
47224	ILMN_1808404	RHBDF1	1710189	64285	2.09754	3.08403e-07	47323	1	1.09939e-177	0	0	ILMN_1661335	SPTBN1	5390487	6711	9.37556	9.66487	9.71805	9.05274	9.10439	9.06504	9.49772	9.25874	9.35288	9.3062	9.18556	9.27432	8.63748	8.02523	7.88887	8.45348	8.88582	8.80365	8.64934
17891	ILMN_1790106	PLP1	2650288	5354	2.09008	6.86601e-39	22759.1	1	6.76759e-165	0.0025	1.32979e-05	ILMN_1880516		2630592		6.64615	6.76831	6.62875	6.88545	6.74064	6.69439	6.80526	6.58323	6.68972	6.51094	6.70006	6.64939	6.56937	6.55945	6.62748	6.54696	6.9281	7.00231	6.73145
21130	ILMN_1784532	COL22A1	840288	169044	2.08262	1.66032e-36	26265.3	1	4.96096e-170	0	0	ILMN_1767355	LOC100101121	3440202	100101121	6.709	6.51977	6.70393	6.57973	6.60357	6.4959	6.56683	6.56516	6.54599	6.58355	6.56231	6.51737	6.56544	6.58682	6.62817	6.61977	6.68361	6.61133	6.59386
47189	ILMN_2295518	TRO	1500301	7216	2.07865	1.31657e-07	47323	1	2.2796e-181	0	0	ILMN_1667315	STAG3L1	2070735	54441	8.82433	8.83039	9.12125	8.82932	8.46566	8.62539	9.10993	9.03372	8.97837	8.91698	9.08522	9.05511	8.71551	8.52991	8.13834	8.17117	8.09738	7.85811	7.87412
47292	ILMN_1706935	CCDC136	7100364	64753	2.0727	4.18463e-06	47323	1	5.02899e-175	0	0	ILMN_2334243	CREB1	1340358	1385	13.0677	13.0552	12.9858	12.726	12.802	12.4099	12.5354	12.9205	12.7562	12.9052	12.9384	12.9237	12.6052	12.1028	11.6891	12.2382	11.9731	11.4248	11.5466
47190	ILMN_1680591	RTKN	6100382	6242	2.06492	1.32105e-07	47323	1	1.27096e-181	0	0	ILMN_1696375	TTC31	5690156	64427	8.8589	9.10702	8.99673	9.0162	8.98527	8.88757	9.4374	9.28346	9.16662	9.17179	8.92763	9.41625	8.62239	8.57888	8.61314	8.4937	8.61672	8.52969	8.66815
47112	ILMN_1701877	AXL	4640403	558	2.06387	2.58268e-08	47323	1	4.84853e-177	0	0	ILMN_2155322	ZNF652	5900053	22834	10.888	10.7531	10.7707	10.239	10.5045	10.3797	10.3438	10.5225	10.3104	10.3251	10.7382	10.687	10.3771	9.88054	9.7868	10.1311	9.47723	8.78436	9.21344
47282	ILMN_3205424	LOC649917	580639	649917	2.06277	2.81925e-06	47323	1	9.71646e-174	0	0	ILMN_2115669	SEMA4C	7050328	54910	8.43753	8.53049	8.6194	8.38217	8.31075	8.23048	8.47246	8.43097	8.59703	8.50809	8.43726	8.38622	8.02819	7.88688	7.96779	7.92309	7.64186	7.77779	7.82043
47287	ILMN_1702301	DOCK10	1710736	55619	2.05099	4.07173e-06	47323	1	3.98414e-182	0	0	ILMN_2393450	C14orf173	3060646	64423	11.0095	10.9614	10.9387	10.413	10.5437	10.4203	10.5508	10.5173	10.7138	10.608	10.5719	10.6201	10.4468	9.87463	10.1174	10.2866	9.27941	9.29636	9.34581
46761	ILMN_1666894	CSPG4	5860519	1464	2.05028	3.78685e-11	47321.3	1	2.05817e-176	0	0	ILMN_1791226	NXN	2140431	64359	7.6574	7.43646	7.4314	7.66458	7.63532	7.54348	8.16857	8.25419	8.13805	8.11133	8.05951	7.85773	7.46249	7.0774	7.42513	7.21787	7.5236	7.48776	7.47098
46815	ILMN_1733248	NRBP2	4490142	340371	2.0487	8.92929e-11	47322	1	2.26385e-168	0.0025	1.32979e-05	ILMN_1655961	C7orf54	3310484	27099	6.99357	7.10739	6.86864	6.88958	6.80969	6.9084	7.05091	7.02235	6.87043	6.97391	7.02275	7.0787	6.61431	6.74197	6.61828	6.72624	6.756	6.68129	6.7361
47309	ILMN_2290998	CCS	1110255	9973	2.0425	1.08041e-05	47323	1	8.40705e-178	0	0	ILMN_3205910	LOC100131541	2100491	100131541	7.70202	7.65345	7.57404	7.26398	7.35209	7.36644	7.63031	7.30031	7.16307	7.5065	7.53103	7.81562	6.98713	6.84035	6.73398	6.86994	6.71968	6.74492	6.75099
47316	ILMN_1694514	ZDHHC11	1450400	79844	2.03923	1.90602e-05	47323	1	1.41588e-173	0	0	ILMN_1667460	SULF2	7200242	55959	10.2532	10.2426	10.2969	9.42126	9.61417	9.44156	9.5114	9.43703	9.49192	9.02556	9.03897	9.02932	8.61264	8.12135	8.32801	8.36459	8.04565	7.96349	8.18674
47250	ILMN_2230162	FLJ44124	4860196	641737	2.03022	6.9713e-07	47323	1	1.00758e-173	0	0	ILMN_2224907	C4orf34	2230376	201895	8.921	8.85097	8.94503	8.72115	8.67942	8.55511	8.70993	8.95313	8.77507	9.00484	8.95639	8.98047	8.482	8.454	8.36802	8.5067	8.30516	8.11573	8.32971
46875	ILMN_2381537	CRCP	6480121	27297	2.02298	2.09187e-10	47322.4	1	9.50537e-172	0	0	ILMN_1658579	CDK5RAP3	4230228	80279	10.1926	9.98555	10.1562	8.73324	8.82303	8.66797	9.16537	9.11141	9.11638	10.0594	9.57232	10.0539	9.23473	8.48232	8.03835	8.80397	7.08074	6.86789	6.95151
45271	ILMN_2215824	ANKRD20A1	6450661	84210	2.01975	5.15437e-18	46857.4	1	5.38988e-157	0.0025	1.32979e-05	ILMN_1732967	KIAA1949	7560037	170954	10.2362	10.1134	10.0946	9.49882	9.46283	9.50887	9.24239	9.28799	9.20839	9.44752	9.15129	9.08497	9.05982	9.1431	9.0663	9.06873	9.23816	9.15976	9.44016
47121	ILMN_1733249	GNB4	1660246	59345	2.01609	2.90875e-08	47323	1	5.7616e-172	0	0	ILMN_1769140	KIAA1958	130048	158405	8.07475	7.99778	7.85366	7.90646	7.98942	7.88469	8.2722	8.16299	8.11035	7.88277	7.82877	7.81515	7.91146	7.58091	7.45984	7.73253	7.47045	7.09979	7.40794
26254	ILMN_1752592	HLA-DRB4	510079	3126	2.01147	2.12495e-33	30995.3	1	2.82395e-129	0.3625	0.000772921	ILMN_1782754	PAGE4	5560754	9506	6.51261	6.44908	6.50515	6.61359	6.34226	6.40205	6.66265	6.57281	6.54007	6.59352	6.46546	6.76391	6.75892	6.45108	6.52552	6.52642	6.54199	6.48951	6.47343
46421	ILMN_1780057	RENBP	5810678	5973	2.00729	3.97523e-13	47308.9	1	1.89749e-167	0.0025	1.32979e-05	ILMN_3304111	LOC729978	6980601	729978	11.126	11.3279	11.2062	10.6967	10.6465	10.4109	10.3809	10.2351	10.4272	10.9578	10.8333	11.0501	10.818	9.9231	9.84863	10.455	10.133	9.84066	10.1778
44996	ILMN_1653432	HNRPDL	6860678	9987	1.99979	8.34934e-19	46639.9	1	1.24666e-157	0.0025	1.32979e-05	ILMN_1761175	RPS6KB2	4150136	6199	7.70362	7.94628	7.99009	7.73572	7.75195	8.01167	8.03026	7.37985	7.57322	7.49069	7.5886	7.8737	7.07471	7.24866	7.25063	7.45276	7.62035	7.59726	7.55874
46000	ILMN_1754757	SCNN1D	150059	6339	1.99788	2.07772e-15	47227.8	1	2.00828e-161	0.0025	1.32979e-05	ILMN_3283244	LOC391334	4150121	391334	7.06893	7.19344	7.26602	7.14794	6.9884	7.12186	7.02861	7.06099	7.19075	7.10636	7.10602	7.04351	7.16908	6.99334	6.92145	7.0114	6.87062	6.89861	6.86118
47298	ILMN_3240226	LOC791120	4920706	791120	1.99638	5.92972e-06	47323	1	1.61853e-172	0	0	ILMN_1753502	IGSF11	5270102	152404	9.6008	9.62172	9.55836	9.20558	9.27432	9.37333	9.70995	9.75713	9.80527	9.90115	9.88505	9.83042	8.80365	8.8862	8.72205	8.98438	8.43726	8.21744	8.17117
45516	ILMN_1747839	ANKRD20A1	4290364	84210	1.9958	2.9682e-17	47013.1	1	2.11204e-154	0.0025	1.32979e-05	ILMN_1716524	RAB7A	4730685	7879	12.0196	11.9323	11.9552	11.6411	11.53	11.606	11.7517	11.7459	11.6585	11.5579	11.5965	11.6117	11.4916	11.4771	11.46	11.6334	11.5677	11.5567	11.573
47219	ILMN_1665331	AMT	940450	275	1.99543	2.81595e-07	47323	1	7.81263e-171	0	0	ILMN_2188204	ATG12	1410348	9140	10.2969	10.3432	10.3423	9.96926	9.85001	9.95664	10.1546	10.1539	10.1867	10.4055	10.2624	10.4739	9.86703	9.72129	9.68649	9.89743	9.72389	9.39082	9.6386
45969	ILMN_1688500	PCDH10	5910093	57575	1.99486	1.64698e-15	47220.9	1	3.52754e-170	0	0	ILMN_1796339	PLEKHA2	2970437	59339	9.5923	9.48867	9.50309	9.35406	9.25174	9.54658	9.83366	9.73557	9.95763	10.0806	9.989	10.0828	9.29249	9.48192	9.19984	9.44342	9.3374	9.35251	9.33237
33076	ILMN_1683211	NCAN	540326	1463	1.992	1.77204e-29	36821.6	1	2.59952e-161	0.0025	1.32979e-05	ILMN_1772768	PSG7	2230338	5676	6.55189	6.72089	6.48998	6.66243	6.68819	6.50899	6.52717	6.7057	6.51075	6.58841	6.61074	6.54694	6.81847	6.5363	6.48731	6.54682	6.53729	6.5412	6.59783
25790	ILMN_1678842	THBS2	2600164	7058	1.98891	1.15839e-33	30591.9	1	1.30812e-162	0.0025	1.32979e-05	ILMN_2398408	TCEAL1	3360014	9338	7.5853	7.85603	7.70975	7.87835	7.47962	7.79455	8.20519	8.10349	8.25089	8.50039	8.15311	8.42677	7.64186	7.71421	7.58008	7.60397	8.0991	8.06455	8.10269
7271	ILMN_2117904	ZNF22	5860546	7570	1.98736	1.9523e-55	6191.91	0.85159	1.13437e-159	0.0025	1.32979e-05	ILMN_1758461	ST8SIA2	150066	8128	6.6664	6.73903	6.5913	6.73726	6.75236	6.57747	6.66397	6.68893	6.65667	6.6128	6.76795	6.58055	6.66571	7.09498	6.92031	6.86959	6.68595	6.6093	6.61601
46764	ILMN_2113738	C8orf45	4640132	157777	1.98499	4.03266e-11	47321.4	1	3.68184e-168	0.0025	1.32979e-05	ILMN_3236774	LOC644632	1980121	644632	8.29244	8.3196	8.37722	7.53265	7.75925	7.59163	7.95433	7.92711	7.82724	8.33138	8.0208	8.12118	7.88841	7.56714	7.43249	7.75877	7.14313	7.09627	7.11115
47251	ILMN_3239343	STAG3L3	3440441	442578	1.98254	7.15001e-07	47323	1	4.62059e-172	0	0	ILMN_1665331	AMT	940450	275	8.49171	8.44465	8.68081	7.45329	7.44314	7.40857	8.134	8.09408	8.02731	8.52889	8.44887	8.39594	7.67465	7.12499	7.05077	7.23593	6.84771	6.90754	6.84164
47297	ILMN_1742330	PLXNB1	6330438	5364	1.96926	5.92083e-06	47323	1	2.02271e-169	0	0	ILMN_2359710	PTP4A3	1110561	11156	8.23516	8.34883	8.31607	7.96326	7.82626	7.95533	8.0857	7.8105	8.03572	8.24824	7.95052	8.05255	7.37404	7.06085	7.06936	7.0726	7.40441	7.37985	7.27345
46849	ILMN_1700306	OCIAD2	6420392	132299	1.96796	1.38962e-10	47322.2	1	1.96594e-157	0.0025	1.32979e-05	ILMN_2191720	ZNF471	4760598	57573	7.84316	7.84275	8.04537	7.54887	7.42624	7.41524	7.76965	7.81175	7.6163	7.97173	8.09692	8.25984	7.40385	7.34604	7.46222	7.4367	7.30198	7.1304	7.30075
46729	ILMN_3305169	LOC728809	4390053	728809	1.96092	2.68517e-11	47321	1	1.78159e-167	0.0025	1.32979e-05	ILMN_1776483	LOC728417	6290672	728417	7.09206	6.9992	6.91542	7.04888	7.0767	6.98464	7.04328	7.04259	7.03675	7.23269	6.98657	7.21452	6.84956	6.83167	6.81167	6.92935	6.88391	6.71441	6.82799
19821	ILMN_1723123	FGFR3	6520139	2261	1.95989	2.01123e-37	24898	1	1.96809e-166	0.0025	1.32979e-05	ILMN_3267638	LOC100130589	6400075	100130589	6.57721	6.51383	6.65498	6.57203	6.55806	6.44963	6.51101	6.75124	6.54269	6.58379	6.59949	6.58779	6.57288	6.66626	6.6017	6.39955	6.64575	6.59623	6.73031
47008	ILMN_1829845		1010082		1.95779	2.01258e-09	47322.9	1	2.44756e-159	0.0025	1.32979e-05	ILMN_1754179	AP1G2	7400468	8906	7.20979	7.29777	7.36971	7.18572	7.16388	7.10636	7.11539	7.18957	7.60026	7.3853	7.64951	7.56954	7.26237	6.88595	6.8443	6.96661	6.91858	6.91786	6.92814
41592	ILMN_1670452	ANKRD20A1	7050114	84210	1.95407	1.26239e-23	43762.1	1	1.82114e-151	0.01	4.7619e-05	ILMN_2150654	ZSWIM4	1170072	65249	9.14621	9.23186	9.10993	9.14949	9.12281	9.09287	9.00655	8.97127	8.8641	9.02105	8.9091	8.94859	8.8827	8.63189	8.73134	9.06802	8.94619	9.01505	9.02253
47300	ILMN_2129545	GNB4	2940484	59345	1.95181	6.01855e-06	47323	1	6.04529e-172	0	0	ILMN_1779163	C11orf67	3310228	28971	9.84807	9.74951	9.7435	9.85151	9.84006	9.96367	10.4768	10.5605	10.4787	10.2598	10.2912	10.3667	9.64725	9.40891	9.3867	9.49984	9.52944	9.26767	9.4075
47285	ILMN_1753502	IGSF11	5270102	152404	1.94589	3.47143e-06	47323	1	3.70059e-171	0	0	ILMN_1776519	RAP1GAP	4890181	5909	10.4382	10.3638	10.3499	9.85889	9.77125	9.74951	10.0941	10.1501	10.14	10.2939	10.2407	10.3243	9.07609	9.06602	9.21344	9.24718	8.37428	8.60372	8.55851
47129	ILMN_1658373	PAN2	2490291	9924	1.9429	3.36625e-08	47323	1	2.07244e-162	0.0025	1.32979e-05	ILMN_1701052	TUBG2	3520128	27175	9.29981	9.2933	9.52419	8.569	8.60155	8.52919	9.31495	9.38521	9.33059	9.6888	9.60612	9.86097	8.39678	8.20467	8.32939	8.49682	8.4574	8.37248	8.42532
45276	ILMN_2278265	PAOX	5820242	196743	1.9414	5.41179e-18	46862.5	1	8.85195e-151	0.01	4.7619e-05	ILMN_1684417	TCP10	5860026	6953	6.58688	6.73111	6.68282	6.80252	6.67581	6.7437	6.60892	6.63319	6.72458	6.76496	6.6245	6.65759	6.49833	6.61883	6.62204	6.60185	6.51415	6.60983	6.44906
47182	ILMN_1750093	SDHALP1	5290576	255812	1.94028	1.20311e-07	47323	1	3.5611e-165	0.0025	1.32979e-05	ILMN_2316104	IQCB1	4490403	9657	8.83333	8.83066	8.86504	8.7329	8.71946	8.65478	8.47715	8.43592	8.43277	8.83669	8.76862	9.02015	8.47525	8.26715	8.35434	8.47158	7.79054	7.86859	7.78892
46578	ILMN_2313889	ZNF682	3440431	91120	1.93658	3.11296e-12	47317.3	1	2.4732e-166	0.0025	1.32979e-05	ILMN_3235410	HIATL2	2070598	84278	10.8352	11.0674	10.8327	10.4644	10.5381	10.3742	10.8377	10.5342	10.5445	11.1489	11.114	11.1041	10.8892	10.1274	9.39782	10.4069	10.2932	9.75882	10.0539
47194	ILMN_3307950	CDK5RAP3	6620075	80279	1.93535	1.43413e-07	47323	1	1.71651e-161	0.0025	1.32979e-05	ILMN_1679401	TRPM4	870437	54795	8.05848	8.18482	8.13784	7.65446	7.57175	7.7287	7.53222	7.44761	7.46934	7.53627	7.57477	7.41654	7.08863	7.14563	7.15247	7.24866	6.88031	6.91966	6.85953
23822	ILMN_1700547	CHST9	4760390	83539	1.92888	7.70087e-35	28790.9	1	3.94415e-135	0.1575	0.000406977	ILMN_1730239	LOC648489	6220156	648489	6.60697	6.67668	6.42272	6.5924	6.55131	6.64034	6.5131	6.56989	6.549	6.46085	6.64332	6.57526	6.65765	6.67156	6.56412	6.58683	6.5466	6.59669	6.56696
46688	ILMN_1683576	MAGED2	3420487	10916	1.92445	1.45054e-11	47320.3	1	6.08165e-170	0	0	ILMN_1844408	PLXNA2	5890204	5362	7.03804	7.10094	7.11966	7.26141	6.95321	7.05519	7.12636	7.22501	7.09368	7.52203	7.21874	7.27761	6.56979	6.85271	6.81341	6.87736	6.80923	6.72611	6.70448
45326	ILMN_1789166	SHD	730093	56961	1.92221	7.49423e-18	46895.2	1	9.33426e-143	0.055	0.000183333	ILMN_1682326	PCP4	6200148	5121	6.85551	6.88229	6.98713	6.73532	6.86274	6.81679	7.01197	6.93158	6.74758	7.90775	7.98896	7.96688	6.48517	6.86556	6.67236	6.89161	6.61851	6.61234	6.66965
46531	ILMN_1724194	NPEPL1	4670021	79716	1.9201	1.49179e-12	47315.1	1	9.76446e-159	0.0025	1.32979e-05	ILMN_1733305	EIF2A	5820068	83939	10.3803	10.3615	10.3124	10.1443	10.2375	10.1728	10.4633	10.5431	10.4344	10.4759	10.3712	10.4164	10.1784	10.1757	10.0323	10.2841	10.1722	10.0452	9.95807
47218	ILMN_1657348	LOC650909	5420521	650909	1.91954	2.65538e-07	47323	1	5.86835e-168	0.0025	1.32979e-05	ILMN_1740231	ELMO1	460725	9844	9.04032	9.04673	9.03864	9.29286	9.42779	9.3374	10.9086	10.83	10.8491	11.3104	11.2485	11.166	8.40692	8.77308	8.22508	8.91737	8.14684	7.75925	7.77458
46916	ILMN_1802027	MGST2	1510019	4258	1.91787	4.34687e-10	47322.6	1	1.0919e-163	0.0025	1.32979e-05	ILMN_2352921	BPGM	3060682	669	9.13168	9.30552	9.14685	8.59674	8.73553	8.68986	8.64347	8.71713	8.74573	8.69936	8.44827	8.60592	8.5803	8.2847	8.31377	8.25282	8.48261	8.58542	8.4594
44552	ILMN_2183687	LIME1	6420450	54923	1.91669	9.51617e-20	46296.4	1	2.22408e-149	0.0175	8.06452e-05	ILMN_2201573	LOC642018	4290703	642018	6.56442	6.61256	6.4818	6.64192	6.76319	6.48855	6.58802	6.59895	6.44949	6.57524	6.60515	6.587	6.56992	6.50709	6.47397	6.40955	6.49337	6.49422	6.53983
46993	ILMN_2342455	PPA2	770356	27068	1.91636	1.57076e-09	47322.8	1	5.43187e-163	0.0025	1.32979e-05	ILMN_1716336	CKAP5	670500	9793	8.14803	8.28338	8.09408	8.37985	8.19605	8.29197	8.40953	8.12806	8.47715	8.53914	8.46293	8.57214	8.04042	8.24049	7.77666	7.84567	7.8447	7.96811	7.86618
17351	ILMN_2355831	FHL2	990288	2274	1.91539	2.67139e-39	22175.7	1	4.09003e-168	0.0025	1.32979e-05	ILMN_3274226	LOC642546	580372	642546	6.59511	6.66566	6.77869	6.6526	6.62226	6.68611	6.60234	6.60421	6.78706	6.60803	6.77986	6.63674	6.61992	6.58519	6.7249	6.6789	6.81467	6.7861	6.74268
47270	ILMN_1791202	SMOC1	4260097	64093	1.91488	1.4831e-06	47323	1	5.84402e-164	0.0025	1.32979e-05	ILMN_1694731	CLCN7	2060088	1186	11.1758	11.329	11.1771	10.9702	10.8846	10.9301	11.1426	11.0664	11.223	11.0802	10.8717	10.9904	10.4727	10.3012	10.413	10.7659	10.3222	10.2836	10.2999
8830	ILMN_1712413	RPL39L	6060719	116832	1.91188	5.88834e-51	9225.56	1	5.68781e-168	0.0025	1.32979e-05	ILMN_2383419	GMEB1	4900279	10691	7.3529	7.11631	7.14893	7.28068	7.18084	7.23364	6.95117	6.9189	6.9238	6.89507	6.91474	6.80763	7.08812	7.50692	7.06314	7.28232	7.02428	7.00132	7.03244
19593	ILMN_1772218	HLA-DPA1	1190039	3113	1.9115	1.34797e-37	24639.5	1	4.37913e-131	0.29	0.000656109	ILMN_2255142	TRIM34	2350414	53840	6.58458	6.62565	6.5633	6.80892	6.47338	6.48798	6.59617	6.71691	6.64226	6.65131	6.64392	6.48564	6.5223	6.73572	6.6896	6.7349	6.58405	6.48828	6.50902
23332	ILMN_1666089	OLIG1	2030403	116448	1.91024	4.06044e-35	28366.2	1	1.75178e-146	0.025	9.88142e-05	ILMN_1731596	AP3S2	2750286	10239	8.20214	8.24354	8.08073	7.87384	7.90818	8.0414	8.11417	8.24514	8.07399	8.15371	8.31246	8.28917	7.68782	8.0955	8.27129	8.2164	7.98324	7.96397	8.04887
47098	ILMN_1666206	GSDMB	6270615	55876	1.90902	1.86688e-08	47323	1	5.93052e-161	0.0025	1.32979e-05	ILMN_1797031	HSPBAP1	6420142	79663	8.06119	8.14398	8.15972	7.77571	7.92055	7.90756	7.96506	7.95717	7.99803	7.97588	7.82845	7.88469	7.54606	7.7933	7.75416	7.37666	7.2485	7.34066	7.2654
47169	ILMN_2211065	TMEM91	3990259	641649	1.90698	9.32858e-08	47323	1	1.18904e-161	0.0025	1.32979e-05	ILMN_2374687	PTPN13	1580520	5783	9.47823	9.57062	9.53716	9.04345	8.93386	8.84525	8.83601	8.73726	8.88164	9.43982	9.47977	9.55147	8.72388	8.41875	8.56648	8.5978	8.77827	8.65429	8.507
47067	ILMN_2079098	C9orf80	5090072	58493	1.90674	8.05502e-09	47323	1	1.71288e-162	0.0025	1.32979e-05	ILMN_3308961	MIR1974	2260349	100302207	10.9427	10.6985	10.8237	11.4385	11.2323	11.3192	11.2432	11.4297	11.7216	11.9237	11.9552	11.914	11.0323	9.65056	9.66753	10.8058	10.7929	10.6854	10.5705
47310	ILMN_1699631	GATS	2190541	352954	1.90626	1.12263e-05	47323	1	2.13327e-170	0	0	ILMN_1682226	CLDN15	3780291	24146	9.81383	9.66753	9.71556	9.32739	9.05918	8.88799	9.72217	9.70642	9.69027	9.83895	9.74831	10.0794	9.10993	8.40678	8.5067	8.69171	8.0659	7.92891	8.05062
47312	ILMN_1764158	NLGN2	4830477	57555	1.90598	1.40903e-05	47323	1	2.58691e-168	0.0025	1.32979e-05	ILMN_1686981	SULF2	6330487	55959	9.51853	9.45242	9.52382	8.6959	9.07993	8.72388	8.60275	8.55413	8.72715	8.26685	8.51019	8.16165	8.06065	7.57863	7.6896	7.90756	7.24541	7.23717	7.29767
47191	ILMN_1731745	NINJ2	6860278	4815	1.9035	1.3236e-07	47323	1	2.79128e-171	0	0	ILMN_1705384	PPFIBP1	1940450	8496	7.10493	7.00089	6.87184	6.77609	6.80346	6.79867	7.21392	7.12968	7.1524	7.28191	7.13839	7.21681	6.73828	6.52751	6.5424	6.4857	6.72629	6.54488	6.58759
47284	ILMN_1791375	STAG3L2	3710711	442582	1.9	3.37507e-06	47323	1	1.34722e-165	0.0025	1.32979e-05	ILMN_2343048	ABCB9	6900241	23457	8.94558	8.98992	9.0566	9.18449	9.19599	9.20715	9.50267	9.46918	9.53302	9.42089	9.36353	9.33467	8.91116	8.88024	8.70944	8.85244	8.35088	8.15741	8.15034
34612	ILMN_1653203	EFEMP2	6100180	30008	1.89945	1.37921e-28	38059.5	1	1.72479e-145	0.03	0.000115385	ILMN_1660187	LOC643961	6590075	643961	6.52882	6.59494	6.47683	6.53834	6.54372	6.67342	6.6958	6.52131	6.72508	6.63921	6.68371	6.61121	6.54455	6.64198	6.58541	6.64845	6.556	6.54966	6.54608
47051	ILMN_1715693	LOC440160	3850367	440160	1.89811	4.64046e-09	47322.9	1	2.44065e-167	0.0025	1.32979e-05	ILMN_1728180	CROP	3140047	51747	8.97606	9.17972	9.35944	8.35354	8.55986	8.19873	9.03164	8.77576	8.97606	9.4075	9.24996	9.62654	8.18523	8.43726	8.12568	8.36042	8.02965	7.61646	7.60648
42301	ILMN_1661802	RAPGEF4	2100753	11069	1.8951	6.05357e-23	44343.3	1	6.68616e-147	0.025	9.88142e-05	ILMN_1738604	ADH5	5720161	128	8.16657	7.88887	7.94628	7.98144	8.1127	8.2087	8.47016	8.41553	8.23572	8.42697	8.23333	8.31223	8.23516	7.96548	8.37484	8.0638	7.76	7.86812	7.85487
45701	ILMN_1756755	LINGO1	1660121	84894	1.89489	1.20525e-16	47106.1	1	1.33554e-157	0.0025	1.32979e-05	ILMN_3287722	LOC100131649	3140554	100131649	6.70982	6.7478	6.68857	6.76997	6.79343	6.78225	6.6472	6.74203	6.89273	6.66429	6.69285	6.73221	6.7198	6.69414	6.57626	6.65359	6.60499	6.58405	6.58463
47307	ILMN_2364828	OGT	1430176	8473	1.89389	8.89099e-06	47323	1	1.65271e-165	0.0025	1.32979e-05	ILMN_1706935	CCDC136	7100364	64753	9.34799	9.29286	9.33708	8.5067	8.37563	8.36592	9.61484	9.54262	9.2909	9.69523	9.34647	9.76094	8.16472	8.14379	8.07179	8.16191	8.08864	7.92008	7.97259
43872	ILMN_1707342	LRIG1	2450367	26018	1.893	5.47193e-21	45689.4	1	8.91083e-154	0.0025	1.32979e-05	ILMN_2227495	ZNF549	3450750	256051	12.1009	12.2545	11.8836	11.6295	11.4086	11.5688	11.735	11.5818	11.6738	11.8546	12.0458	12.0306	12.1496	11.2169	10.6206	11.0896	11.714	10.6434	11.3054
33125	ILMN_1694840	MATN2	5810746	4147	1.88927	1.91887e-29	36870.4	1	9.9684e-155	0.0025	1.32979e-05	ILMN_1730285	BZW1	830725	9689	6.53523	6.51849	6.42892	6.51354	6.58883	6.49686	6.62012	6.47682	6.59468	6.62211	6.39988	6.31601	6.54901	6.50015	6.57417	6.36384	6.50083	6.48688	6.52667
47315	ILMN_1743763	TJAP1	6420180	93643	1.88601	1.71992e-05	47323	1	1.51832e-164	0.0025	1.32979e-05	ILMN_1671843	PSRC1	1070762	84722	10.5074	10.656	10.5465	10.1262	10.2505	10.0816	10.3531	10.3067	10.3883	10.4102	10.2401	10.3573	9.65092	9.27016	9.33996	9.11442	9.41847	9.52691	9.40416
45491	ILMN_1671928	PROS1	6420008	5627	1.88372	2.58107e-17	47002.1	1	7.20128e-159	0.0025	1.32979e-05	ILMN_2098947	LOC338799	780348	338799	7.39448	7.44324	7.42562	7.39498	7.27311	7.32442	7.9266	7.76264	7.96201	7.76608	7.60331	7.79352	7.53841	7.2476	7.31581	7.57901	7.23017	7.12854	7.03076
38712	ILMN_1697189	PNCK	10543	139728	1.88354	6.16272e-26	41397.9	1	4.70271e-155	0.0025	1.32979e-05	ILMN_3221569	LOC729374	4060113	729374	6.84795	6.76457	6.72954	6.82439	6.71136	6.81017	6.75352	6.76501	6.77956	6.77406	6.86266	6.75381	6.69765	6.89155	6.84383	6.75435	6.69238	6.60971	6.6038
47320	ILMN_3248218	SNORD104	6290091	692227	1.88096	2.53324e-05	47323	1	4.47864e-167	0.0025	1.32979e-05	ILMN_1699631	GATS	2190541	352954	9.3714	9.52772	9.49592	9.25305	9.18758	9.13536	9.21704	9.21553	9.32077	9.728	9.58624	9.69351	8.92472	8.63354	8.35679	8.69706	8.36865	8.07856	7.93301
44863	ILMN_1678710	PHYHIPL	870048	84457	1.87947	4.02541e-19	46535	1	1.21356e-157	0.0025	1.32979e-05	ILMN_1689180	LOC644390	520228	644390	6.78161	6.84175	6.76496	6.79174	6.66409	6.66917	6.63647	6.70528	6.9243	7.1697	6.79931	6.93493	6.69144	6.74379	6.67852	6.62931	6.66296	6.65587	6.72181
46266	ILMN_2219618	LOC90586	7380390	90586	1.87857	5.75904e-14	47292.6	1	6.76155e-160	0.0025	1.32979e-05	ILMN_1792495	AHNAK	2810482	79026	6.7904	6.75333	6.70052	6.64868	6.83665	6.73513	7.07781	7.05888	6.92543	6.75115	6.72607	6.78973	6.59916	6.4179	6.48708	6.53393	6.73956	6.73772	6.67058
47318	ILMN_1671843	PSRC1	1070762	84722	1.87745	2.44254e-05	47323	1	3.63793e-171	0	0	ILMN_1886493		5960095		9.96562	9.99651	10.1274	9.62493	9.65513	9.54485	9.56332	9.67722	9.7041	9.72355	9.60248	9.94573	9.39816	9.01842	8.4937	9.11612	8.05486	7.73877	7.6995
46846	ILMN_2261519	AIRE	5820386	326	1.87714	1.35165e-10	47322.2	1	7.16309e-157	0.0025	1.32979e-05	ILMN_3240943	LOC100133772	450561	100133772	11.5592	11.2839	11.5079	10.5638	11.2158	10.8157	11.1237	11.2127	11.0655	11.3192	11.8673	11.357	11.2323	10.1306	10.1562	10.6277	10.6614	10.4739	10.5521
47023	ILMN_1805668	ZNF486	3130544	90649	1.87701	2.92127e-09	47322.9	1	5.80359e-162	0.0025	1.32979e-05	ILMN_1738217	LOC388237	4250450	388237	7.29068	7.48787	7.60827	7.04531	7.04174	7.05937	7.05059	6.9158	7.05931	7.27874	7.1168	7.33122	7.00105	6.9503	6.61653	6.82131	6.86847	6.83834	6.75538
47075	ILMN_3308961	MIR1974	2260349	100302207	1.86833	9.36294e-09	47323	1	9.76547e-160	0.0025	1.32979e-05	ILMN_2180239	DOPEY2	5080328	9980	9.12418	8.76182	8.88474	8.72682	8.70258	8.62776	8.6641	8.94619	8.81419	8.79526	9.12788	8.99545	8.77219	8.51803	8.19933	8.56238	8.46697	8.05255	8.35967
47261	ILMN_1761277	PDE4C	6900669	5143	1.86449	1.07763e-06	47323	1	3.22532e-160	0.0025	1.32979e-05	ILMN_1755114	EIF2AK4	5050753	440275	8.77083	8.52092	8.60337	8.40516	8.45348	8.25376	8.56618	8.79628	8.6829	8.49103	8.76753	8.6419	8.26816	8.00956	7.93509	8.04995	8.02523	8.07503	8.25495
41380	ILMN_1674785	COL2A1	4010136	1280	1.86092	8.26538e-24	43595.8	1	6.88197e-155	0.0025	1.32979e-05	ILMN_2228155	OR2T5	620138	401993	6.50417	6.44044	6.46147	6.49815	6.57517	6.61391	6.54399	6.38376	6.49213	6.70523	6.52859	6.55322	6.46327	6.45842	6.42514	6.3887	6.55771	6.42892	6.54999
46636	ILMN_1740160	PLCG1	2260131	5335	1.86065	6.87757e-12	47319.1	1	4.07888e-150	0.01	4.7619e-05	ILMN_2299612	TMEM150A	4780647	129303	8.63287	8.69936	9.01137	8.57006	8.54082	8.34593	8.60592	8.89795	8.53178	8.77794	8.72173	8.84712	8.66499	8.33138	8.26639	8.48448	8.20388	8.2164	8.04995
44338	ILMN_1785732	TNFAIP6	2140242	7130	1.85071	3.67052e-20	46113.7	1	5.98294e-166	0.0025	1.32979e-05	ILMN_1656373	BNC2	7050010	54796	6.72604	6.67955	6.68404	6.80359	6.97438	6.82811	6.69944	6.8061	6.68311	6.62076	6.70164	6.67811	6.55776	6.69068	6.66182	6.44814	6.69949	6.68087	6.67726
46980	ILMN_2274775	SLC44A4	2510411	80736	1.85026	1.23359e-09	47322.8	1	2.97297e-154	0.0025	1.32979e-05	ILMN_1814204	C21orf55	650746	54943	13.1314	12.7666	12.6992	12.3732	12.3616	12.2886	12.3132	12.802	12.4968	12.6122	12.846	12.7666	12.5736	12.0668	11.5279	12.3496	11.5665	11.1006	11.553
44893	ILMN_1679727	CLK1	3440138	1195	1.84854	4.63511e-19	46556.2	1	1.02406e-153	0.0025	1.32979e-05	ILMN_1758918	BRD2	1340475	6046	11.5402	11.5766	11.4124	11.0793	11.2658	11.1205	10.9001	10.9366	10.7563	10.9868	11.0297	11.0933	10.9434	10.6985	10.8245	11.2895	10.7921	10.7178	10.8048
44363	ILMN_1679184	ANKRD20A1	4490484	84210	1.84796	3.98097e-20	46130.2	1	1.41253e-139	0.085	0.000264798	ILMN_1710590	PLA2G2E	5870110	30814	6.58085	6.69608	6.55299	6.64278	6.6417	6.53802	6.57765	6.5765	6.41659	6.66062	6.57396	6.58584	6.55212	6.47139	6.57314	6.47878	6.52918	6.43362	6.51404
21507	ILMN_1733690	AKAP7	5340504	9465	1.84674	2.83222e-36	26613.3	1	1.07265e-153	0.0025	1.32979e-05	ILMN_3226260	LOC728728	5080433	728728	6.58853	6.55695	6.74271	6.56301	6.52493	6.606	6.58464	6.50387	6.62389	6.61112	6.64089	6.56426	6.5208	6.58353	6.37245	6.54684	6.7252	6.7384	6.71448
38464	ILMN_2382906	PLCG1	1030376	5335	1.84589	4.0287e-26	41184.2	1	1.43358e-142	0.055	0.000183333	ILMN_1914949		5810113		6.70023	6.46557	6.63665	6.6531	6.5968	6.47664	6.49075	6.64094	6.53611	6.6234	6.65195	6.53616	6.55772	6.52861	6.50268	6.60857	6.53261	6.58686	6.5524
47015	ILMN_1772492	MCART1	6770286	92014	1.8454	2.43706e-09	47322.9	1	8.11927e-160	0.0025	1.32979e-05	ILMN_1798816	GOSR1	270019	9527	7.79807	7.7343	7.82747	7.79455	7.68059	7.7268	7.64501	7.64141	7.76011	7.89654	7.71969	7.71697	7.49626	7.5462	7.59726	7.50692	7.38105	7.39875	7.3211
46665	ILMN_2073307	IL10	3990703	3586	1.84091	1.08128e-11	47319.8	1	8.4989e-155	0.0025	1.32979e-05	ILMN_3246910	LOC100190986	1660044	100190986	7.43098	7.44662	7.44761	7.4459	7.52273	7.62804	7.39662	7.23518	7.32308	7.28933	7.46075	7.47108	7.44251	6.95058	7.12479	7.07353	7.34078	6.95786	7.04215
45192	ILMN_1700144	ITGA10	10433	8515	1.83904	3.06188e-18	46801.1	1	1.70004e-156	0.0025	1.32979e-05	ILMN_1739162	CALML6	2600521	163688	6.69985	6.77499	6.76068	6.60004	6.70792	6.87105	6.70065	6.75313	6.66648	6.60109	6.56635	6.80921	6.59671	6.75831	6.60699	6.66093	6.4801	6.50543	6.39923
47275	ILMN_2334243	CREB1	1340358	1385	1.83758	2.27937e-06	47323	1	6.49495e-162	0.0025	1.32979e-05	ILMN_2230162	FLJ44124	4860196	641737	11.965	11.699	11.7606	10.9529	11.3388	10.9434	11.3728	11.3689	11.4136	11.4006	11.5048	11.3823	11.1794	10.6908	10.4118	10.8532	10.2688	9.48051	9.80824
46582	ILMN_1778457	IL18	4810474	3606	1.83748	3.33241e-12	47317.5	1	4.74633e-155	0.0025	1.32979e-05	ILMN_1704873	TCEB1	5050242	6921	10.6095	10.3319	10.5256	10.9868	10.8031	10.9034	10.4628	10.8212	10.5225	10.6886	10.7945	11.2062	10.3251	10.3846	10.5298	10.4503	10.2751	10.2169	10.0968
47108	ILMN_3183544	LOC100130168	5960646	100130168	1.83693	2.42014e-08	47323	1	7.18586e-157	0.0025	1.32979e-05	ILMN_2295518	TRO	1500301	7216	10.5889	10.8018	10.5431	10.0752	10.0398	10.3215	10.2209	10.3058	10.4118	10.4393	10.281	10.6652	9.11987	9.09566	9.34929	9.49882	9.10171	9.17472	9.32425
45843	ILMN_1792409	AMOT	3290646	154796	1.83588	4.76191e-16	47175.4	1	1.17815e-151	0.01	4.7619e-05	ILMN_1668847	WWP2	450431	11060	6.86961	6.7653	6.7036	6.98965	6.84214	6.95491	6.92806	6.91283	6.96385	6.59396	6.88366	6.801	6.55313	6.68682	6.68734	6.8458	6.54669	6.47468	6.49465
47186	ILMN_1666819	PHLDB1	5130093	23187	1.83171	1.27541e-07	47323	1	1.68888e-157	0.0025	1.32979e-05	ILMN_1805590	LSM8	770593	51691	8.25605	8.08351	8.09461	8.51718	8.4495	8.38776	8.63722	8.75842	8.59143	8.81185	8.69271	8.79655	8.00803	8.07706	7.82154	8.0971	7.79632	7.8781	7.77151
47086	ILMN_1737314	BCL6	6280458	604	1.83146	1.28936e-08	47323	1	7.66974e-158	0.0025	1.32979e-05	ILMN_1684554	COL16A1	5360743	1307	8.8628	9.0306	9.00955	8.31818	8.5313	8.39678	8.98125	8.93528	8.91473	9.29636	9.32765	9.55699	8.64961	8.13911	8.02478	8.51352	7.86965	8.04238	7.86659
47048	ILMN_1730816	GPR162	3520598	27239	1.83098	4.48648e-09	47322.9	1	8.18772e-160	0.0025	1.32979e-05	ILMN_1702858	ADHFE1	2760121	137872	7.62989	7.51478	7.6039	7.05818	7.1683	7.09645	6.90493	6.93536	6.81567	7.34242	7.25612	7.38491	6.88351	6.81921	6.64532	6.88794	6.8063	6.73345	6.75277
46960	ILMN_1677376	CHD7	1580487	55636	1.82701	8.69117e-10	47322.7	1	9.42394e-156	0.0025	1.32979e-05	ILMN_3178792	HNRNPA2B1	5490739	3181	10.822	10.8691	11.0411	10.6038	10.9241	10.4529	10.5143	10.6929	10.7216	10.6545	11.023	11.1177	10.8092	10.1695	9.8416	10.4983	9.83366	9.28301	9.37781
47206	ILMN_1656233	LOC389517	2600113	389517	1.82397	2.04145e-07	47323	1	2.81747e-155	0.0025	1.32979e-05	ILMN_1658160	FAM156A	6290379	29057	8.99156	9.07212	9.12059	8.28038	8.3479	8.23403	8.47497	8.39846	8.57465	8.69329	8.61202	8.83789	8.27883	8.08968	7.96421	8.20345	8.15499	8.09057	8.02852
47205	ILMN_2180519	LOC729603	1500707	729603	1.81904	2.03671e-07	47323	1	1.69273e-156	0.0025	1.32979e-05	ILMN_3307877	C21orf58	7560612	54058	10.6579	10.6295	10.6667	10.3067	10.6326	10.1195	10.5566	10.7342	10.6223	10.5001	10.7153	10.7195	10.5541	9.93315	9.42266	9.8029	9.15264	8.56262	8.77281
47017	ILMN_1728180	CROP	3140047	51747	1.81787	2.60719e-09	47322.9	1	5.251e-152	0.0075	3.90625e-05	ILMN_2097410	DAPP1	3460504	27071	12.0244	11.9911	11.8897	11.2495	11.4451	11.0185	11.4017	11.7095	11.4889	11.6681	11.9258	11.7003	11.4807	11.0022	10.5389	11.3149	10.6015	10.0446	10.3718
47267	ILMN_2155322	ZNF652	5900053	22834	1.8172	1.3127e-06	47323	1	1.50781e-155	0.0025	1.32979e-05	ILMN_3249327	LOC100134530	1030707	100134530	7.86368	7.70609	7.68552	7.22924	7.41919	7.2798	7.57175	7.2004	7.57379	7.86223	7.43491	7.91963	7.11901	6.93304	7.08263	7.06492	7.02906	6.90591	6.8193
46079	ILMN_1814039	LOC653086	3400521	653086	1.8162	5.37371e-15	47252.9	1	1.0203e-149	0.015	7.04225e-05	ILMN_3305772	LOC730286	6510333	730286	6.80459	7.08894	7.19732	6.8425	6.93684	6.71523	7.02678	6.67414	6.90112	6.70447	6.91205	7.16847	6.77397	6.66374	6.66025	6.80998	6.75618	6.65656	6.59733
43211	ILMN_2404917	AFAP1L2	6620711	84632	1.81408	6.69838e-22	45122.2	1	6.24366e-151	0.01	4.7619e-05	ILMN_3187403	LOC100129905	1470639	100129905	6.695	6.69173	6.63767	6.69141	6.56824	6.73332	6.7624	6.72894	6.66319	6.77383	6.66752	6.71901	6.58234	6.58459	6.71053	6.70978	6.5168	6.65518	6.57763
46805	ILMN_1665526	TCEA2	4880014	6919	1.81386	7.5289e-11	47321.9	1	7.22063e-149	0.0225	9.88142e-05	ILMN_2382126	PPFIA1	1260551	8500	7.80631	8.01207	7.8902	7.74246	7.63727	7.79199	7.77458	7.61197	7.62224	7.78817	7.66828	7.90249	7.55129	7.58989	7.27921	7.64942	7.34852	7.48749	7.44239
47148	ILMN_1745077	MIA	6980767	8190	1.81171	5.75894e-08	47323	1	5.89142e-161	0.0025	1.32979e-05	ILMN_1750093	SDHALP1	5290576	255812	11.4535	11.2997	11.2524	10.9348	10.8767	10.5677	11.0752	11.286	10.8626	11.1307	11.2618	11.0684	10.9152	10.2822	10.0951	10.7517	9.87221	9.30229	9.61755
46095	ILMN_2387471	FLJ22184	7550368	80164	1.80963	6.62342e-15	47257.7	1	1.94153e-149	0.0175	8.06452e-05	ILMN_2139396	IGDCC4	6480014	57722	10.4125	10.2193	10.4557	9.54887	9.70725	9.53264	9.34776	9.37556	9.37911	9.6967	9.92607	10.024	9.63539	9.0663	9.23324	9.645	9.36783	9.18409	9.31951
47243	ILMN_2352448	NSUN5B	4070367	155400	1.80837	5.39713e-07	47323	1	7.55734e-152	0.0075	3.90625e-05	ILMN_2199947	REV3L	610040	5980	8.83168	8.77948	8.71057	8.57716	8.40008	8.39168	8.43413	8.08517	8.27424	8.63097	8.37528	8.54604	8.10656	8.00831	7.5427	7.82361	8.03884	8.03215	7.83042
47258	ILMN_2348268	IFFO1	6620050	25900	1.80602	1.01114e-06	47323	1	2.6345e-155	0.0025	1.32979e-05	ILMN_1697629	PLA2G4B	2350722	8681	9.51659	9.51738	9.62027	8.74896	8.63046	8.62185	9.25473	9.30552	9.29286	9.4166	9.29878	9.68565	8.71971	8.08763	8.20263	8.67022	7.5462	7.51947	7.43069
47289	ILMN_1777660	RNF144	3450136	9781	1.80344	4.12594e-06	47323	1	4.02192e-160	0.0025	1.32979e-05	ILMN_1743763	TJAP1	6420180	93643	10.3821	10.3583	10.4164	9.71805	9.82258	9.77871	9.80824	9.75385	9.77442	9.96826	9.78284	10.1395	9.40192	9.30229	9.22125	9.47141	8.56218	8.58886	8.56289
45902	ILMN_2147105	LOC440348	1230278	440348	1.80331	9.31738e-16	47201.8	1	1.79955e-147	0.025	9.88142e-05	ILMN_1729430	FBXO18	2470259	84893	8.66147	8.78233	8.59814	9.07399	8.97837	9.09544	9.07574	9.18556	9.32739	8.92165	8.66018	8.70944	8.8749	8.69861	8.76617	8.68713	8.37509	8.52323	8.65153
46973	ILMN_2097410	DAPP1	3460504	27071	1.8024	1.08819e-09	47322.8	1	9.6232e-152	0.01	4.7619e-05	ILMN_1789616	NUPL2	5340209	11097	9.59033	9.77271	9.7326	9.74539	9.54615	9.61151	9.99116	10.0259	9.95807	10.1943	10.2999	10.163	8.91184	8.97785	9.39234	9.10474	9.25777	9.07399	9.13631
46890	ILMN_1812557	CDK5RAP3	5550465	80279	1.79915	2.73099e-10	47322.5	1	8.4106e-152	0.0075	3.90625e-05	ILMN_1707464	MST1	3710202	4485	8.98332	8.84941	9.05918	8.59737	8.42048	8.28358	9.8492	9.79623	9.69951	10.4338	10.3099	10.4431	8.46566	8.1934	8.23516	8.73066	8.12031	7.83828	7.91878
47035	ILMN_2051408	PNPT1	6040609	87178	1.79462	3.50486e-09	47322.9	1	3.68362e-152	0.0075	3.90625e-05	ILMN_1684726	C2orf27A	1070224	29798	7.78653	7.76221	7.69426	7.23373	7.11142	7.19871	7.09966	7.05634	7.09472	7.50679	7.44125	7.50437	7.14118	7.0587	7.04839	6.98475	6.82628	6.74122	6.69036
39938	ILMN_1812581	RNF14	4200047	9604	1.79368	4.89382e-25	42385.5	1	2.98424e-137	0.1175	0.000330056	ILMN_1766176	RAP1A	3400468	5906	6.86215	6.86118	6.81982	6.85098	6.86353	6.91388	6.88609	6.9708	6.75838	6.94007	6.79733	6.8421	6.97657	6.79915	6.80062	6.8393	6.79867	6.84418	6.75503
46308	ILMN_2404795	SULT1A1	1050612	6817	1.79084	9.87735e-14	47298.4	1	1.20063e-151	0.01	4.7619e-05	ILMN_2212823	ZNF577	6660487	84765	8.61314	8.58247	8.73694	8.46986	8.37134	8.15195	8.39121	8.70464	8.56238	9.0412	8.69391	8.87847	8.62402	8.22732	7.88852	8.16275	8.3196	7.88053	8.10349
47207	ILMN_2316974	LILRB1	6840435	10859	1.79045	2.05175e-07	47323	1	8.11606e-151	0.01	4.7619e-05	ILMN_2180519	LOC729603	1500707	729603	13.1216	13.0158	13.0878	12.7982	12.896	12.6481	12.8825	12.9772	12.7982	12.846	12.9488	12.9741	12.8656	12.2298	11.8214	12.5134	12.0475	11.1555	11.7108
45971	ILMN_2075794	NLRP8	6770326	126205	1.79008	1.6736e-15	47221.4	1	2.50937e-151	0.01	4.7619e-05	ILMN_2409055	FAM13C1	3130537	220965	6.60494	6.54368	6.53357	6.52165	6.52982	6.50672	6.9877	7.05084	6.88336	6.85854	6.83238	6.88545	6.47855	6.4047	6.39103	6.63294	6.48167	6.48696	6.53934
46430	ILMN_2235785	KCNH6	7000064	81033	1.78898	4.48508e-13	47309.6	1	1.59773e-155	0.0025	1.32979e-05	ILMN_3225102	ZNF738	290600	148203	11.0353	10.85	10.8333	9.99006	10.6087	10.1165	10.163	10.399	10.3827	10.5402	10.6229	10.3053	10.5235	9.6763	9.55098	10.024	9.9662	9.42779	9.80059
47170	ILMN_1747968	RBM33	150092	155435	1.7885	9.34698e-08	47323	1	1.003e-154	0.0025	1.32979e-05	ILMN_2401906	CDAN1	5910445	146059	12.5549	12.4319	12.4075	11.9781	12.2347	11.9401	12.206	12.4419	12.0668	12.2787	12.6481	12.3356	12.1564	11.6738	11.286	12.0179	11.4657	10.8119	11.0462
45869	ILMN_1805064	SCARNA9	6220112	619383	1.78782	6.60811e-16	47188.7	1	6.65509e-149	0.0225	9.88142e-05	ILMN_1794399	SNRK	5820338	54861	8.5067	8.64794	8.69329	8.21201	8.34544	8.40008	8.87456	8.88024	8.95976	9.10474	8.87586	9.06572	8.51657	8.2732	8.10546	8.34438	8.47187	8.43333	8.42162
46920	ILMN_1798581	MCM8	2370017	84515	1.78631	4.62777e-10	47322.6	1	6.77069e-149	0.0225	9.88142e-05	ILMN_1665943	MAP4K1	4590477	11184	6.96172	6.87484	6.7785	6.91001	6.74192	6.77741	7.09414	6.98893	7.03906	6.99313	7.163	7.31888	6.71229	6.69716	6.69405	6.66985	6.68523	6.60719	6.65668
46686	ILMN_1708916	PDZD4	4260632	57595	1.78384	1.39844e-11	47320.2	1	2.24995e-145	0.03	0.000115385	ILMN_1770548	CLASP2	6350370	23122	8.7111	8.53333	8.66773	8.27852	8.38016	8.36276	8.74421	8.64347	8.78404	9.05511	9.01384	8.96197	7.52494	7.82626	7.91811	8.05273	8.06944	8.06619	7.93727
46156	ILMN_3232282	LOC100130445	2320382	100130445	1.7834	1.47328e-14	47273.4	1	4.97862e-147	0.025	9.88142e-05	ILMN_1841334		730341		8.38622	8.13733	8.08462	8.03423	8.09873	8.08149	8.11166	8.08812	8.03781	8.11013	8.04483	8.14124	8.09593	8.03623	7.92961	7.90646	8.03835	7.74051	7.90593
46899	ILMN_2318643	TGIF1	3140369	7050	1.78326	3.3466e-10	47322.5	1	1.94084e-155	0.0025	1.32979e-05	ILMN_1756220	DDX18	6060201	8886	10.5001	10.6687	10.5001	10.6206	10.7699	10.8039	10.6038	10.4203	10.3351	10.3583	10.4868	10.5431	10.1904	10.3256	10.3031	10.2433	10.2924	10.1996	10.0655
46555	ILMN_3206804	LOC255167	4670563	255167	1.78318	2.34104e-12	47316.5	1	4.22676e-151	0.01	4.7619e-05	ILMN_1815734	FCHSD2	540440	9873	8.35872	8.45348	8.48771	8.10947	8.25176	8.12747	8.24326	8.1358	8.77048	8.33265	8.52585	8.4406	7.74158	7.51686	8.11548	8.01232	7.94915	7.95857	8.14954
47247	ILMN_1785252	SLC26A6	150692	65010	1.78133	6.19183e-07	47323	1	9.98933e-156	0.0025	1.32979e-05	ILMN_1761277	PDE4C	6900669	5143	13.0717	12.7714	12.9237	12.2502	12.4945	12.5616	12.4262	12.5019	12.3796	12.7947	12.814	12.9342	12.3533	11.645	11.6308	12.338	11.645	11.1296	11.4235
47268	ILMN_2393450	C14orf173	3060646	64423	1.7813	1.38895e-06	47323	1	1.65108e-153	0.0025	1.32979e-05	ILMN_2388466	TIA1	5310358	7072	10.3595	10.4913	10.3895	10.212	10.14	10.1528	10.5219	10.3391	10.3228	10.5598	10.521	10.6185	9.8827	9.71157	10.001	9.83408	9.51811	9.46878	9.49315
46826	ILMN_3213185	LOC645452	1230370	645452	1.78049	1.06454e-10	47322.1	1	1.27524e-151	0.01	4.7619e-05	ILMN_1726410	APRT	6510603	353	9.33237	8.94717	9.12528	9.42377	9.46632	9.54191	9.3291	9.43237	9.52641	9.20715	9.32182	9.70042	8.98174	9.21998	9.14809	8.87031	8.72982	8.79015	8.87518
42046	ILMN_2361603	NDRG2	4210411	57447	1.78003	3.34356e-23	44129.5	1	9.20398e-135	0.165	0.000424165	ILMN_1697670	SRRM1	6290392	10250	10.8767	11.0693	10.9614	10.7797	10.8327	10.8119	10.7586	10.4338	10.5572	10.455	10.5612	10.7668	10.6007	10.3763	10.4367	10.7851	10.4774	10.6622	10.6886
45970	ILMN_2246131	BCAN	1090246	63827	1.77996	1.66355e-15	47221.2	1	3.80081e-147	0.025	9.88142e-05	ILMN_1702822	NTRK2	620349	4915	7.97044	8.19786	8.07072	6.99386	7.11618	7.13261	7.06092	7.10357	6.93765	7.37294	7.29767	7.23773	7.29237	6.73399	7.02506	7.15012	6.66982	6.69321	6.75003
20231	ILMN_2148527	H19	5340017	283120	1.77811	3.78655e-37	25306.2	1	4.7065e-151	0.01	4.7619e-05	ILMN_1693397	PSG4	5690681	5672	6.54982	6.47411	6.57425	6.48768	6.52731	6.43004	6.43643	6.71228	6.43655	6.60334	6.42977	6.55427	6.49821	6.59869	6.44986	6.37573	6.6011	6.67674	6.56508
46143	ILMN_3243175	LOC100132727	3390397	100132727	1.7725	1.21518e-14	47270	1	1.01599e-148	0.0225	9.88142e-05	ILMN_1759154	PABPN1	7610301	8106	10.472	10.7953	10.3971	10.4732	10.3755	10.3091	10.4509	10.5553	10.3411	10.6823	10.4584	10.7409	10.1734	10.3025	10.478	10.3268	9.97079	10.1311	10.1672
47139	ILMN_1728426	INPPL1	2470367	3636	1.77229	4.38931e-08	47323	1	2.61105e-151	0.01	4.7619e-05	ILMN_1904785		2640095		6.71353	6.74767	6.73678	7.04654	7.07416	7.04351	6.781	6.98735	6.81661	7.07538	7.05865	7.16695	6.58828	6.58084	6.56934	6.40611	6.59701	6.55787	6.58122
47133	ILMN_1799765	RAB24	5550474	53917	1.76987	3.7636e-08	47323	1	3.68932e-149	0.0225	9.88142e-05	ILMN_3183544	LOC100130168	5960646	100130168	12.5643	12.2298	12.2466	11.8972	12.0445	11.6435	12.085	12.2466	12.2482	12.3878	12.5042	12.4514	12.085	11.5255	11.1566	11.8225	11.1988	10.5824	10.9066
41663	ILMN_1764201	MAP2	6660735	4133	1.76916	1.44378e-23	43813.9	1	1.27954e-147	0.025	9.88142e-05	ILMN_1728083	EIF4EBP2	1260241	1979	8.4902	8.66856	8.5118	8.82632	8.80762	8.94503	8.68921	8.60787	8.68112	8.1934	8.41587	8.3079	8.37134	8.60705	8.55787	8.6822	8.06119	8.08843	8.13931
46672	ILMN_2170625	LOC389286	6180445	389286	1.7688	1.17597e-11	47320	1	5.17222e-144	0.045	0.000160142	ILMN_1682818	TTLL3	870500	26140	7.36135	7.55181	7.50875	7.03047	6.98429	6.97019	7.71572	7.57008	7.64844	7.74274	7.74302	7.87944	7.10345	7.08932	6.85178	7.0434	6.96881	6.89318	6.79881
46653	ILMN_1770537	NGFRAP1	1440133	27018	1.76878	8.59413e-12	47319.5	1	8.53396e-151	0.01	4.7619e-05	ILMN_1810834	MSH5	6330440	4439	7.22528	7.29642	7.25107	7.12246	6.99983	7.12492	7.15069	7.04078	7.15868	7.0879	6.97294	7.20739	7.17564	6.79604	6.7157	6.81613	6.94139	6.84514	6.84546
46476	ILMN_1789244	SOX8	7320139	30812	1.76332	8.12675e-13	47312.7	1	7.63447e-149	0.0225	9.88142e-05	ILMN_2262198	PMS2CL	3870682	441194	7.42551	7.40194	7.45001	7.48556	7.32912	7.31401	7.67859	7.75167	7.57671	7.46336	7.93907	8.07376	7.09153	7.06715	7.28232	7.22264	7.35946	7.32835	7.20526
42577	ILMN_1796417	ASNS	1510296	440	1.76214	1.24179e-22	44591.4	1	2.0756e-137	0.11	0.000309859	ILMN_1739375	LACRT	380474	90070	6.5242	6.65587	6.72585	6.52721	6.62897	6.47574	6.63406	6.50875	6.52599	6.68255	6.75702	6.55205	6.49449	6.54273	6.39856	6.61602	6.54571	6.48583	6.56758
47037	ILMN_2162367	DMC1	5670435	11144	1.76131	3.56865e-09	47322.9	1	8.39968e-151	0.01	4.7619e-05	ILMN_1829845		1010082		9.46369	9.07993	9.32865	9.46632	9.18178	9.10702	9.73662	9.7226	9.39981	9.46713	9.55173	9.54658	9.2538	9.12452	8.99586	9.186	7.65925	7.41694	7.43597
46918	ILMN_3178792	HNRNPA2B1	5490739	3181	1.75914	4.58067e-10	47322.6	1	6.79855e-149	0.0225	9.88142e-05	ILMN_1802027	MGST2	1510019	4258	8.92203	8.76551	8.82574	8.11905	7.96066	8.02592	9.07066	9.13415	9.06138	7.73061	7.9433	7.85163	7.20271	7.04411	7.14347	7.17339	7.79266	7.77013	7.7811
46572	ILMN_1688070	NSUN5C	2970167	260294	1.75527	2.94753e-12	47317.2	1	1.24916e-138	0.095	0.000281792	ILMN_3249286	SNORD12C	1510228	26765	7.91811	7.89087	8.27883	7.51196	7.8604	7.66095	7.19157	7.35083	7.26209	7.22417	7.46565	7.73762	7.52815	6.9752	6.71249	7.43044	6.88099	6.79899	6.65486
38701	ILMN_2388484	MAP2	1770564	4133	1.75496	6.05199e-26	41388.8	1	3.14544e-145	0.0325	0.000124046	ILMN_1795507	ABCA6	6940519	23460	6.61339	6.80409	6.63002	6.72374	6.69174	6.71345	6.63152	6.74657	6.56047	6.64609	6.64825	6.79513	6.64923	6.66539	6.73645	6.63564	6.59166	6.62132	6.6738
12121	ILMN_1736567	CD74	1240070	972	1.75456	7.33515e-45	15067.5	1	5.94608e-122	01,01,2025	0.00198105	ILMN_1797046	MTHFSD	50681	64779	7.04102	7.08716	7.12254	7.06789	7.15651	7.11819	6.74922	6.78768	7.04394	6.91906	6.84859	7.03331	6.92472	7.05865	7.21623	6.98744	7.02712	7.16223	7.02435
46706	ILMN_3251723	PNPT1	4220551	87178	1.75406	2.01861e-11	47320.7	1	5.40933e-148	0.025	9.88142e-05	ILMN_1665526	TCEA2	4880014	6919	11.2243	11.3302	11.1893	10.6	10.4537	10.4324	10.7611	10.8683	10.858	11.0276	10.9279	11.0734	10.6731	10.5994	10.6289	10.2879	9.33635	9.28372	9.32608
43783	ILMN_1727567	OLIG2	1780239	10215	1.75362	4.09369e-21	45617.2	1	6.35972e-132	0.255	0.000594406	ILMN_1754247	SLC3A1	4480300	6519	6.63286	6.60587	6.68701	6.71961	6.68681	6.64448	6.7301	6.69613	6.63093	6.55777	6.76207	6.62212	6.71238	6.647	6.75185	6.56172	6.29879	6.41425	6.39788
46323	ILMN_3224934	SFRS18	1580204	25957	1.75349	1.14207e-13	47299.7	1	6.24659e-145	0.035	0.000132075	ILMN_1733841	TCF7L1	5050678	83439	7.43205	7.50122	7.36816	7.27829	7.2637	7.333	7.3687	7.31371	7.48317	7.4511	7.43543	7.48838	6.90969	6.88551	6.91439	7.17658	7.31689	7.23454	7.11321
47281	ILMN_1691648	TRO	4280474	7216	1.75328	2.53338e-06	47323	1	2.21391e-157	0.0025	1.32979e-05	ILMN_1769779	PTP4A3	5910594	11156	8.15108	8.55571	8.42282	8.07886	7.95131	8.06619	8.06455	7.97539	8.0155	8.26246	8.0586	8.63577	7.03929	6.98245	6.79447	7.08812	7.19222	7.10225	6.9494
34102	ILMN_1716875	CTNND2	4610075	1501	1.7524	6.92548e-29	37649.2	1	4.585e-140	0.08	0.00025	ILMN_2383290	TRIM14	1300040	9830	6.48946	6.67532	6.71675	6.80996	6.66414	6.80364	6.49912	6.58663	6.57321	6.5175	6.5869	6.6549	6.65204	6.48269	6.82153	6.64984	6.52824	6.50946	6.45071
46090	ILMN_3243142	KAT2B	7200703	8850	1.75226	6.37867e-15	47256.9	1	5.73976e-148	0.025	9.88142e-05	ILMN_1781151	ARMC8	2510575	25852	7.79038	8.08741	7.96532	8.01921	8.05034	8.01379	8.16299	8.0971	8.21852	8.15913	8.13721	8.19605	7.87209	7.97559	7.86536	7.92711	7.89373	7.88962	7.87525
40066	ILMN_2206746	BGN	460767	633	1.75143	6.12014e-25	42486.7	1	8.93166e-145	0.04	0.000144928	ILMN_1812578	LOC645636	6220431	645636	6.71479	6.56866	6.62903	6.57012	6.76095	6.64973	6.56528	6.66902	6.72312	6.70472	6.64498	6.6036	6.53664	6.58587	6.6269	6.59264	6.62551	6.63351	6.64747
45888	ILMN_3240957	C2orf80	5570671	389073	1.74856	8.37143e-16	47197.8	1	3.3383e-153	0.0025	1.32979e-05	ILMN_2280568	ANKRD36	5810050	375248	7.09809	6.95102	7.15069	7.0942	7.17398	7.21084	7.2732	7.34337	7.2744	7.06085	7.14771	7.24325	7.20647	7.02139	7.094	7.12368	6.8217	6.81161	6.70928
46727	ILMN_3231550	LOC100131718	3780494	100131718	1.74692	2.61113e-11	47320.9	1	4.31229e-148	0.025	9.88142e-05	ILMN_2273224	SLC4A5	830356	57835	8.67546	8.48061	8.71713	8.09667	8.30147	8.04579	7.9445	8.34138	8.32915	8.43333	8.22857	8.63868	8.19427	8.06274	7.98849	8.11417	7.59366	7.21614	7.71469
46279	ILMN_3244728	LOC100134159	3930039	100134159	1.74682	7.14077e-14	47295	1	1.02868e-144	0.04	0.000144928	ILMN_1719998	C9orf45	1050050	81571	7.37404	7.39132	7.49717	7.49398	7.51619	7.58492	7.52494	7.36127	7.43701	7.46235	7.63148	7.50227	7.29873	7.43748	7.21734	7.45741	7.12267	7.16723	7.23239
46351	ILMN_1768311	LOC728888	1990553	728888	1.74598	1.58364e-13	47302.5	1	4.82698e-144	0.0425	0.000152878	ILMN_1655469	TSPAN3	7510025	10099	11.7909	11.9051	11.9083	11.9451	11.8604	12.0977	12.3573	12.4128	12.2227	12.6199	12.5134	12.6481	11.888	12.0994	11.606	11.8808	11.441	11.3212	11.078
44458	ILMN_2201580	GSTM2	6130168	2946	1.74554	6.30184e-20	46220.2	1	1.81803e-141	0.0625	0.000204248	ILMN_2364901	FSCN2	50097	25794	6.46689	6.50976	6.47201	6.69807	6.67061	6.49382	6.45643	6.67533	6.47012	6.60914	6.47352	6.64778	6.58409	6.44353	6.51636	6.47393	6.43788	6.37128	6.43612
43095	ILMN_1658494	C13orf15	160242	28984	1.74495	4.67723e-22	45015.3	1	4.42489e-150	0.0125	5.92417e-05	ILMN_1696977	LOC648604	2260328	648604	6.52887	6.54578	6.69307	6.41947	6.60766	6.57427	6.58624	6.64252	6.53184	6.61167	6.59156	6.79077	6.48588	6.37098	6.44963	6.61172	6.60842	6.52245	6.49723
6178	ILMN_1751904	EDNRB	2970164	1910	1.74364	1.90407e-59	4224.98	0.683875	1.13518e-157	0.0025	1.32979e-05	ILMN_1893047		1400273		6.67391	6.58968	6.95471	6.55163	6.71758	6.87924	6.91764	6.66424	6.90406	6.73635	6.79828	6.41891	6.92923	7.00706	6.67721	6.82098	7.0495	6.8822	6.87219
47211	ILMN_1701052	TUBG2	3520128	27175	1.74277	2.39969e-07	47323	1	3.54251e-146	0.025	9.88142e-05	ILMN_1673409	MGC16121	4250678	84848	9.48596	9.30891	9.52078	8.21016	8.11978	8.10093	9.58909	9.7868	9.57362	10.1232	9.84807	10.5031	7.25053	7.64859	7.48957	7.48776	7.19657	7.00159	7.02092
46840	ILMN_1782247	KAT2A	4830301	2648	1.74046	1.25541e-10	47322.1	1	1.87779e-146	0.025	9.88142e-05	ILMN_2155719	NBPF10	1510681	440673	12.0744	11.8279	11.6489	10.8561	10.7959	10.9427	11.092	10.9928	10.9213	11.5325	11.0896	11.1724	10.6177	10.483	10.0604	10.8862	10.8814	10.1174	10.7959
47295	ILMN_1738401	FOXC1	2760079	2296	1.74036	5.19015e-06	47323	1	1.37026e-158	0.0025	1.32979e-05	ILMN_2345142	SULF2	4050128	55959	10.3499	10.449	10.1495	10.1936	9.95859	10.2303	9.83408	9.69266	9.59531	9.55246	9.40816	9.2654	8.81212	8.61368	8.87917	8.91638	7.68437	7.66472	7.66797
46930	ILMN_1814204	C21orf55	650746	54943	1.73876	5.39429e-10	47322.6	1	6.32234e-146	0.0275	0.000107004	ILMN_1751689	CHRM1	2260021	1128	6.89422	7.01927	6.76507	6.96792	6.86872	6.756	7.23753	6.93705	6.94361	7.11436	7.06009	6.93899	6.75714	6.71964	6.76848	6.71303	6.65891	6.59376	6.62993
15184	ILMN_1758673	SLC44A1	4730541	23446	1.73868	2.53998e-41	19410.9	1	2.57967e-144	0.04	0.000144928	ILMN_1686414	ZC3H14	6220682	79882	7.06715	7.10398	6.86881	6.71394	7.07286	6.96455	6.87563	6.81154	6.80147	6.74636	6.95845	6.78054	6.94247	6.74875	7.13274	6.87444	6.95141	6.92475	6.93635
47138	ILMN_3294235	LOC100133177	4260112	100133177	1.73756	4.22513e-08	47323	1	2.52772e-147	0.025	9.88142e-05	ILMN_3303612	PABPC1L	5490301	80336	10.1216	10.4232	10.223	9.71643	9.62621	9.49396	9.36047	9.36483	9.16537	9.20592	8.91379	9.56468	8.94503	8.87456	9.06873	9.08199	7.57561	7.32583	7.37724
43986	ILMN_1810233	UGT2B11	5560170	10720	1.73404	8.15813e-21	45785.4	1	1.05761e-129	0.345	0.00074514	ILMN_1726873	TPCN2	5890487	219931	6.91593	6.9313	6.9992	7.22162	7.27233	7.02724	7.61875	7.57131	7.59679	7.34827	7.37666	7.48629	6.71214	6.93443	6.97309	6.78486	7.17311	7.05699	7.11687
47164	ILMN_1798308	AHSA2	1170220	130872	1.73326	8.50655e-08	47323	1	6.01049e-150	0.015	7.04225e-05	ILMN_1798360	CXCR7	450424	57007	9.94573	9.8846	9.89606	9.28944	9.22762	9.3062	9.08987	9.18262	8.99208	9.76371	9.91548	9.79195	7.94389	8.43301	8.38704	8.33194	7.09002	7.11865	7.08871
35763	ILMN_1666323	LOC647251	4900598	647251	1.73119	6.77152e-28	38984.7	1	3.44325e-145	0.0325	0.000124046	ILMN_3308250	MIR548H4	2360240	100313884	6.53077	6.5816	6.52772	6.54488	6.49704	6.55026	6.53401	6.43426	6.48966	6.55004	6.52783	6.47161	6.53579	6.5967	6.46242	6.49251	6.50751	6.44011	6.53037
41100	ILMN_1652072	MGC42105	1740551	167359	1.7311	4.65149e-24	43363	1	7.81826e-145	0.0375	0.000140449	ILMN_1654598	IQCA1	5050561	79781	6.55119	6.50596	6.60086	6.56535	6.53076	6.5572	6.52554	6.50645	6.66664	6.52504	6.57699	6.57591	6.60049	6.44627	6.43978	6.52884	6.60272	6.53245	6.49926
47263	ILMN_1661335	SPTBN1	5390487	6711	1.73032	1.13251e-06	47323	1	3.72699e-155	0.0025	1.32979e-05	ILMN_2209578	CTGLF3	770424	414189	9.69823	9.8531	9.58296	9.20839	9.20042	9.09318	9.12603	8.77649	8.79951	8.71243	8.86794	8.9881	8.89557	8.39902	8.173	8.47094	8.24879	8.2147	8.16679
47120	ILMN_2115490	NBPF20	5310044	400818	1.73026	2.90332e-08	47323	1	1.87536e-146	0.025	9.88142e-05	ILMN_2382127	PPFIA1	7610162	8500	7.92821	7.97612	8.03459	7.89533	7.96688	7.83881	7.84208	7.80917	7.89471	7.8416	7.64963	8.01649	7.64462	7.66632	7.46555	7.64705	7.47057	7.42242	7.2554
4560	ILMN_1794742	HES5	6590300	388585	1.72812	8.80546e-67	1988.29	0.435953	3.5474e-157	0.0025	1.32979e-05	ILMN_1723962	LXN	60670	56925	6.79015	6.61917	6.67964	6.67307	6.71563	6.77322	6.83525	6.68681	6.64684	6.63854	6.71335	6.74712	6.68517	6.94444	7.12827	6.92697	6.80973	6.86019	6.80635
47014	ILMN_2157277	AKR1D1	5860347	6718	1.72806	2.38211e-09	47322.9	1	5.1737e-145	0.035	0.000132075	ILMN_3255124	ATL1	990192	51062	8.4694	8.14351	8.52496	8.23486	8.31363	8.33956	8.68385	8.83226	9.06802	8.63132	8.5313	8.88024	8.14555	8.26668	8.26947	8.03366	8.00939	7.92507	7.81411
47122	ILMN_2401906	CDAN1	5910445	146059	1.72806	2.92964e-08	47323	1	1.54125e-146	0.025	9.88142e-05	ILMN_3237319	LOC678655	7320484	678655	8.78016	9.1289	9.02781	8.09529	7.95325	7.99356	8.12252	8.12093	7.99865	8.76418	8.5283	8.76957	8.02774	7.78257	7.83154	7.98172	7.69426	7.72356	7.71077
46581	ILMN_3289685	LOC645452	3440482	645452	1.72745	3.28549e-12	47317.5	1	1.37549e-146	0.025	9.88142e-05	ILMN_1701306	MRRF	7200059	92399	7.12546	6.88695	7.14422	7.12622	7.12827	7.16583	7.20998	7.20543	7.39087	7.44239	7.45564	7.41929	7.22741	6.84128	6.98667	6.83788	6.91898	6.9272	6.86039
14397	ILMN_1670870	ALCAM	2070575	214	1.72642	4.21285e-42	18396.2	1	2.19831e-149	0.0175	8.06452e-05	ILMN_3249262	LOC100132255	6200538	100132255	6.65421	6.53585	6.59075	6.5293	6.49213	6.54858	6.64039	6.71309	6.52944	6.61171	6.58595	6.57192	6.56151	6.43612	6.81019	6.7099	6.63806	6.67121	6.57741
47152	ILMN_1662741	EDG4	1170605	9170	1.72583	5.89831e-08	47323	1	4.77851e-146	0.025	9.88142e-05	ILMN_1680591	RTKN	6100382	6242	10.6177	10.6137	10.558	10.3916	10.4118	10.3467	10.8932	10.8691	10.8026	10.7138	10.6396	10.8143	9.43023	9.74906	9.74037	9.73138	9.18705	9.32148	9.34217
47155	ILMN_2117716	SFRS17A	5570538	8227	1.72319	6.83771e-08	47323	1	4.81879e-146	0.025	9.88142e-05	ILMN_1682699	PBX2	5820681	5089	9.17403	8.99031	9.21288	9.03834	9.06243	8.87847	8.8605	8.75016	8.97546	9.09544	8.77083	8.97896	8.72648	8.56376	8.56092	8.76093	8.44827	8.46382	8.50373
45235	ILMN_1768812	FXYD6	160270	53826	1.72236	3.97564e-18	46829.6	1	3.78651e-138	0.0975	0.000281792	ILMN_1894521		5270482		6.68427	6.69993	6.79421	6.61657	6.89818	6.77618	6.78576	6.90544	6.92666	6.81368	6.93649	6.77944	6.58805	6.66916	6.74492	6.67947	6.6392	6.70156	6.67402
34170	ILMN_2397646	GPM6A	650064	2823	1.72003	7.57485e-29	37702.8	1	2.47661e-138	0.0975	0.000281792	ILMN_1805802	MYF6	2120615	4618	6.67818	6.54094	6.68527	6.6643	6.51132	6.61754	6.62491	6.48998	6.72846	6.74218	6.52078	6.67512	6.55549	6.62313	6.5925	6.58923	6.6086	6.62435	6.62577
47308	ILMN_2359710	PTP4A3	1110561	11156	1.71957	1.00916e-05	47323	1	1.32055e-156	0.0025	1.32979e-05	ILMN_3218292	LOC202781	6280102	202781	10.9474	11.2074	10.8203	10.399	10.6751	10.1672	10.7232	10.8031	10.5515	10.9322	10.9983	11.1627	10.3763	9.8846	9.3936	9.77401	9.48938	8.79595	9.0663
37551	ILMN_3244176	LOC399959	1580246	399959	1.71934	9.73974e-27	40451.8	1	3.83295e-143	0.055	0.000183333	ILMN_3178393	FAM123C	6480731	205147	6.5671	6.7649	6.66108	6.65837	6.59192	6.4861	6.63233	6.80723	6.66758	6.56111	6.66376	6.5081	6.49953	6.54116	6.61141	6.58145	6.58909	6.65177	6.63792
47245	ILMN_1803018	KIFC2	4210561	90990	1.71756	5.62596e-07	47323	1	7.19182e-147	0.025	9.88142e-05	ILMN_1736742	GLT25D2	6840600	23127	10.4191	10.4759	10.4476	10.193	10.1572	10.1558	9.96315	9.90609	9.92429	10.1407	10.0528	10.0746	10.0219	9.60286	9.51775	9.71919	9.35842	9.3352	9.26722
46898	ILMN_2309180	SMARCD3	5910632	6604	1.71356	3.29896e-10	47322.5	1	1.30589e-149	0.0175	8.06452e-05	ILMN_3226214	LOC728755	5670280	728755	8.16834	8.09667	8.01826	7.72989	7.8993	7.79594	7.94206	7.80346	7.8914	7.80735	7.90895	7.88159	7.95052	7.40011	7.6413	7.65056	7.18212	7.05876	7.18331
38772	ILMN_2128795	LRIG1	5090408	26018	1.71322	6.72827e-26	41441.8	1	1.01538e-142	0.055	0.000183333	ILMN_1907947		3390672		6.71341	6.78652	6.66368	6.82737	6.64036	6.75811	6.86886	6.68759	6.76906	6.71508	6.75684	6.77595	6.66178	6.86103	6.84953	6.65944	6.62103	6.60367	6.53735
47060	ILMN_2383489	CDK5RAP3	650601	80279	1.71265	6.73559e-09	47322.9	1	2.65955e-144	0.04	0.000144928	ILMN_1809173	LOC729021	2750678	729021	8.04422	7.98785	8.13695	7.55387	7.60638	7.73696	7.97232	7.68689	7.48906	7.95673	7.75591	8.19955	7.65706	7.38275	7.32768	7.57175	7.29012	7.25612	7.15194
47216	ILMN_1737036	GGT7	7150537	2686	1.71204	2.62535e-07	47323	1	2.21993e-145	0.03	0.000115385	ILMN_1656576	ATCAY	7050577	85300	7.35522	7.42663	7.37235	7.33973	7.47705	7.51288	7.57549	7.54503	7.7481	7.84736	7.66972	7.67804	7.23017	7.29226	6.99583	7.07121	7.18355	6.96798	7.06459
43919	ILMN_1765371	LUC7L	3610100	55692	1.71118	6.41955e-21	45728.7	1	2.85111e-132	0.24	0.000570071	ILMN_1694734	RUNX1T1	6270349	862	6.54638	6.73124	6.75725	6.72227	6.72396	6.82437	6.82698	6.71843	6.66193	6.76484	6.64313	6.7094	6.75582	6.68288	6.66259	6.6728	6.55706	6.47011	6.64284
46880	ILMN_1688184	CSPG5	160397	10675	1.71113	2.2858e-10	47322.4	1	5.74209e-144	0.045	0.000160142	ILMN_3248324	MGC16384	540484	114130	7.0988	7.07638	7.25211	7.18432	7.01802	7.21751	7.38695	7.25872	7.26001	7.24901	7.16715	7.38711	6.72122	6.9443	6.74164	6.8475	6.9494	6.86538	6.85464
39128	ILMN_3228688	LOC730415	7210253	730415	1.71076	1.21255e-25	41731.1	1	3.67016e-113	01,04,7225	0.00579448	ILMN_2195060	OR8K5	4490189	219453	6.55255	6.50968	6.74881	6.65446	6.6872	6.63758	6.60004	6.64288	6.68454	6.56957	6.66735	6.5527	6.60552	6.53665	6.56229	6.51651	6.60563	6.59594	6.71353
46991	ILMN_2215382	DDX51	4390661	317781	1.71051	1.54032e-09	47322.8	1	2.50514e-143	0.055	0.000183333	ILMN_1757910	HIP1R	2450670	9026	7.64448	7.21502	7.31098	7.05888	6.81605	7.12861	7.08631	7.13433	7.04249	7.17071	7.04445	7.27819	6.91298	6.84776	6.76104	7.02064	6.63886	6.5505	6.55032
46616	ILMN_1778078	VPS16	3830180	64601	1.71016	5.65835e-12	47318.7	1	1.04073e-134	0.1675	0.000429487	ILMN_1740160	PLCG1	2260131	5335	12.3573	12.3272	12.6324	10.7937	10.9552	10.8831	11.1771	10.8316	11.2557	11.5766	11.2741	11.7047	10.9074	10.7858	10.4393	11.1522	10.2113	10.1407	10.149
46839	ILMN_1693789	ALPP	2600133	250	1.70927	1.25293e-10	47322.1	1	9.49581e-147	0.025	9.88142e-05	ILMN_2113738	C8orf45	4640132	157777	11.9766	11.8294	11.9207	10.7382	11.2495	10.9001	11.1566	11.3203	11.3558	11.3514	11.81	11.5244	11.4462	10.4811	10.0282	10.8073	10.5994	9.53716	10.181
45367	ILMN_1758798	LOC728734	1940470	728734	1.70924	1.00309e-17	46922.8	1	1.27179e-137	0.105	0.000298295	ILMN_1651364	PCBD2	6100594	84105	7.32912	7.14672	7.10693	7.21928	7.11527	7.10286	7.37212	7.26762	7.1216	7.40597	7.37588	7.37715	7.19157	7.15536	7.18143	7.14813	7.04873	7.01018	6.96588
47101	ILMN_1721621	NKTR	3170689	4820	1.70781	1.99107e-08	47323	1	2.36531e-144	0.04	0.000144928	ILMN_1775703	TRAPPC6A	6860072	79090	8.84525	8.84459	8.87668	8.57372	8.66597	8.71496	9.51938	9.60003	9.42126	9.80527	9.56876	9.87514	8.77671	8.4884	8.38646	8.42796	8.33382	8.47374	8.47122
47231	ILMN_2209578	CTGLF3	770424	414189	1.70724	4.38588e-07	47323	1	1.29924e-151	0.01	4.7619e-05	ILMN_1703433	PLSCR3	6940255	57048	10.4847	10.4614	10.6161	10.6363	10.5534	10.5638	11.2882	11.3338	11.2444	11.0966	11.0508	11.2051	10.193	10.2395	10.1884	10.2145	10.0828	10.1705	10.2326
45915	ILMN_2084073	UCN	6590025	7349	1.70695	1.07872e-15	47206.8	1	9.80609e-142	0.0625	0.000204248	ILMN_2335072	TAF1C	2940707	9013	7.80917	7.98188	7.95654	7.73417	7.54167	7.50044	7.40677	7.39075	7.50589	7.85856	7.61671	7.73505	7.59759	7.54125	7.37177	7.58845	7.09094	7.14134	7.17144
47215	ILMN_2161007	GABPB2	1170706	126626	1.70548	2.58009e-07	47323	1	2.92749e-147	0.025	9.88142e-05	ILMN_1677487	ANKZF1	580598	55139	8.4492	8.77576	8.67391	7.78777	7.58885	7.588	7.78496	7.63994	7.82668	7.96855	7.89498	7.94355	7.39448	7.27783	7.40585	7.59433	7.26742	7.29276	7.08148
46975	ILMN_2182482	SHCBP1	4730086	79801	1.70487	1.14887e-09	47322.8	1	1.68341e-143	0.05	0.000175439	ILMN_1719972	PLXNA3	4150132	55558	8.63046	8.7537	8.69206	8.05369	8.08595	7.94525	8.18948	8.03693	8.13962	8.46195	8.219	8.63159	8.07157	7.7094	7.98188	7.86735	7.8984	7.91839	7.80369
46878	ILMN_1812105	PIP5K2B	1470373	8396	1.70214	2.19054e-10	47322.4	1	1.26342e-143	0.0475	0.000167254	ILMN_1794707	ATHL1	4070239	80162	7.99571	8.27518	8.12278	7.7343	7.82221	7.64141	7.56507	7.42006	7.58453	7.63895	7.35323	7.53441	7.70693	7.14645	7.06266	7.37546	7.13291	7.23634	7.19329
46457	ILMN_2330495	OCIAD1	4810739	54940	1.70172	6.16802e-13	47311.3	1	4.62411e-144	0.0425	0.000152878	ILMN_2235454	COMMD5	3190484	28991	7.99336	7.95451	8.27129	8.16857	8.2149	8.39957	8.34352	8.53988	8.42464	8.46251	8.51718	8.49063	7.76845	8.2585	8.04721	7.99289	7.51016	7.60518	7.61242
47246	ILMN_1712506	DPP6	5090315	1804	1.69965	6.12054e-07	47323	1	4.25848e-149	0.0225	9.88142e-05	ILMN_1746309	LOC389791	2940192	389791	7.6084	7.57366	7.65427	7.46565	7.51056	7.3313	7.11654	7.30409	7.33988	7.672	7.38817	7.77284	7.16286	7.05228	6.80182	7.18581	6.6979	6.63988	6.62935
46592	ILMN_2364521	AXL	6480703	558	1.69495	4.04028e-12	47318	1	1.41129e-144	0.04	0.000144928	ILMN_3249110	CSRNP2	1940326	81566	8.52339	8.87232	8.89755	8.42768	8.34174	8.41553	8.3905	8.47817	8.36842	8.5705	8.36013	8.46792	8.17019	8.05369	8.30088	8.12959	8.33556	8.1586	8.38114
47047	ILMN_1709919	PLP1	5570491	5354	1.69473	4.14436e-09	47322.9	1	1.68099e-141	0.0625	0.000204248	ILMN_1801105	PRKCD	4230626	5580	7.87641	8.02478	7.99931	7.20677	7.17062	7.15612	8.49682	8.49394	8.46135	7.47162	7.68255	7.54836	6.98475	6.78926	6.9624	6.7125	7.23861	7.13218	7.03618
45499	ILMN_1711073	LOC653489	5870048	653489	1.69409	2.71189e-17	47005.9	1	6.50673e-145	0.0375	0.000140449	ILMN_1651370	USP21	5720092	27005	6.66154	6.71343	6.71864	6.92894	6.81634	6.94256	6.97701	6.68145	6.92212	6.84301	6.79915	6.82421	6.73712	6.73934	6.56449	6.60466	6.77475	6.59052	6.6968
5166	ILMN_2285817	FAM89A	7400747	375061	1.69399	1.10287e-63	2756.87	0.533657	1.12809e-148	0.0225	9.88142e-05	ILMN_1704261	RANGRF	6370719	29098	6.57511	6.92931	6.81434	6.52496	6.75805	6.73529	6.72842	6.82118	6.63875	6.8225	6.7992	6.77019	6.88955	7.08021	6.67531	6.74201	7.10286	6.94146	6.96486
40183	ILMN_1784046	DLEU2	4480487	8847	1.69135	7.74848e-25	42592.2	1	1.40202e-124	0.78	0.00141049	ILMN_1717722	PDZK3	130095	23037	6.44161	6.52672	6.65016	6.51432	6.57761	6.66401	6.62746	6.4902	6.56391	6.58271	6.55692	6.61383	6.67271	6.52952	6.45482	6.45578	6.58714	6.49999	6.50942
47077	ILMN_1801105	PRKCD	4230626	5580	1.68998	1.00546e-08	47323	1	6.70467e-143	0.055	0.000183333	ILMN_1655572	C6orf59	110048	79992	7.2781	7.027	6.99535	6.76434	6.8387	6.95102	7.08256	6.84173	6.91697	6.93126	6.9243	7.07608	6.86792	6.70868	6.61028	6.64618	6.63332	6.48713	6.60957
44790	ILMN_1671969	UGP2	3840053	7360	1.68789	2.73571e-19	46475.3	1	3.62391e-146	0.025	9.88142e-05	ILMN_3266964	LOC100128191	2850709	100128191	6.54785	6.64891	6.85379	6.77598	6.92027	6.73925	6.99025	6.82239	6.76895	6.85194	6.84398	6.68289	6.57305	6.79501	6.67675	6.52566	6.58051	6.65758	6.70923
46399	ILMN_1671260	GPR177	6940280	79971	1.68278	2.84027e-13	47306.7	1	1.90161e-150	0.01	4.7619e-05	ILMN_3304584	LOC729739	5860398	729739	6.93338	6.8074	6.95707	6.64541	6.80142	6.92164	7.41801	7.34354	7.2761	7.063	7.04244	6.97882	6.80331	6.80819	6.75018	6.7922	6.59299	6.68586	6.70874
47057	ILMN_1684554	COL16A1	5360743	1307	1.68249	6.16275e-09	47322.9	1	1.29769e-143	0.0475	0.000167254	ILMN_1686313	PLXNB3	4060139	5365	7.7688	8.20467	7.88053	7.64232	7.70898	7.44847	7.80278	8.0271	7.93401	7.95495	8.13004	8.20251	7.50573	7.22544	7.10187	7.62339	7.4964	7.42934	7.23584
46306	ILMN_1788874	SERPINA3	6280168	12	1.67958	9.69371e-14	47298.2	1	1.86718e-134	0.1825	0.000458543	ILMN_2306189	MAGED1	3800600	9500	11.4819	11.5057	11.3593	10.9571	10.9279	11.0022	11.0802	10.9144	10.9571	11.2783	11.1805	11.0867	11.2206	10.7033	10.5903	10.9825	10.6114	10.7563	10.6517
47132	ILMN_1717990	CALD1	5890064	800	1.67867	3.66378e-08	47323	1	1.52992e-142	0.055	0.000183333	ILMN_1666206	GSDMB	6270615	55876	8.13052	8.1564	8.23385	7.55157	7.53871	7.438	8.32283	8.06005	8.19873	8.87917	8.55571	8.82932	7.28884	7.01247	7.52114	7.55806	6.94771	6.90806	6.87125
46148	ILMN_1756071	MFGE8	5560075	4240	1.67848	1.3446e-14	47271.8	1	9.26107e-136	0.1375	0.000365691	ILMN_3220718	LOC729086	5700091	729086	7.2441	7.21469	7.35746	7.37849	7.47924	7.37452	7.35178	7.61255	7.42117	7.51412	7.35019	7.30284	7.22924	7.39287	7.21143	7.1365	7.20173	7.10039	7.06492
25900	ILMN_1671149	MEG3	3710730	55384	1.67707	1.31638e-33	30676.9	1	8.20913e-139	0.0925	0.000278614	ILMN_2159721	DUX4	5360167	22947	6.83966	6.73668	6.80937	6.64522	6.81189	6.71959	6.65174	6.9769	6.78571	6.65045	6.78564	6.84293	6.89342	6.85089	6.86083	6.79813	6.65268	6.75187	6.65342
47163	ILMN_2091084	C8orf37	5360390	157657	1.6765	8.42361e-08	47323	1	7.07046e-146	0.0275	0.000107004	ILMN_2408400	NSUN5	5340458	55695	8.02342	8.01479	8.02226	7.86787	7.73214	7.82964	8.33438	7.98952	8.03591	8.1399	8.14908	8.05533	7.81132	7.61591	7.70803	7.70362	7.41682	7.4515	7.39155
46758	ILMN_3277365	LOC100133233	770689	100133233	1.6758	3.66296e-11	47321.3	1	1.90394e-139	0.09	0.000272727	ILMN_1749403	TSPAN33	4250753	340348	8.21305	8.14379	8.08843	8.56843	8.59473	8.64015	8.94503	9.23102	9.0663	8.73526	9.02105	8.777	7.76486	7.81722	7.90281	8.03423	7.98598	8.08048	8.06818
46639	ILMN_1770085	BTG2	1010487	7832	1.67343	7.44478e-12	47319.2	1	5.8716e-138	0.0975	0.000281792	ILMN_1770537	NGFRAP1	1440133	27018	8.77671	8.64636	8.97444	8.34072	8.23266	8.14319	8.78817	8.93327	8.45226	8.66683	8.43577	8.94226	8.73826	8.01407	7.83123	8.06034	7.52494	7.17071	7.24705
38195	ILMN_1710297	EDNRB	3840465	1910	1.67091	2.6987e-26	40981.1	1	5.39573e-131	0.2925	0.000658186	ILMN_1705444	LOC283788	940403	283788	6.6764	6.58842	6.40439	6.58858	6.6092	6.52231	6.56084	6.47021	6.6033	6.50144	6.56079	6.42272	6.46111	6.55156	6.26671	6.47574	6.59066	6.56137	6.52856
47147	ILMN_3236377	C2orf69	6560356	205327	1.67066	5.57635e-08	47323	1	1.88209e-144	0.04	0.000144928	ILMN_1745077	MIA	6980767	8190	7.61671	7.26445	7.23445	7.97559	7.93907	7.93509	8.66499	8.7042	8.80126	7.87835	7.46347	7.31767	6.87432	6.91256	7.11596	6.925	6.90421	6.99292	7.01875
23304	ILMN_1751161	COL7A1	2490593	1294	1.67044	3.89187e-35	28337.8	1	5.08236e-127	0.5225	0.00102854	ILMN_1665038	LOC652733	990554	652733	6.70151	6.69025	6.49915	6.56552	6.61661	6.63585	6.70552	6.66682	6.5341	6.59232	6.59929	6.56843	6.5336	6.59668	6.59293	6.67977	6.81338	6.57118	6.61788
46607	ILMN_1654320	LOC644250	7160692	644250	1.66916	4.76282e-12	47318.3	1	1.66948e-140	0.0725	0.000230159	ILMN_2366654	NR5A2	7330639	2494	6.89721	6.7992	6.90972	7.09824	6.79294	7.02948	6.72912	6.77465	6.72815	6.93376	6.86175	6.75515	6.73636	6.61307	6.76945	6.72785	6.48056	6.55149	6.4598
42221	ILMN_1679460	PPFIBP1	4010414	8496	1.66581	5.10381e-23	44282.7	1	1.84123e-141	0.0625	0.000204248	ILMN_1813635	KIAA1429	4560577	25962	8.53886	8.71089	8.45149	8.40218	8.59589	8.49042	8.62479	8.27491	8.43706	8.921	8.60705	8.77535	8.21523	8.2057	8.30465	8.4574	8.44713	8.58394	8.55757
47299	ILMN_1712469	GOLGA8A	6660050	23015	1.66498	5.97343e-06	47323	1	2.53319e-147	0.025	9.88142e-05	ILMN_1756920	ADAM15	3440452	8751	10.5137	10.6493	10.7545	10.6574	10.3966	10.6201	10.6977	10.7204	10.7571	10.7538	10.6493	10.7937	10.1611	10.104	10.008	10.0434	9.97802	9.92142	10.191
44352	ILMN_2104295	TMEM178	6520064	130733	1.6649	3.83487e-20	46122.6	1	6.97658e-132	0.255	0.000594406	ILMN_1717063	FBXO9	5290541	26268	7.33911	7.18963	7.12636	7.48879	7.13709	7.27842	7.52945	7.52695	7.53518	7.3195	7.18697	7.22885	7.40739	7.24197	7.17664	7.26621	6.95589	6.9781	7.14609
47197	ILMN_3249419	LOC728457	6960192	728457	1.66398	1.51742e-07	47323	1	2.66505e-141	0.0675	0.00021987	ILMN_3229210	LOC728440	1500709	728440	7.29497	7.26629	7.42848	7.12186	7.14412	6.99955	7.16889	7.30512	7.18697	7.30466	7.65118	7.34279	6.95035	6.79334	6.85182	6.98697	6.78005	6.82611	6.79032
46658	ILMN_1682054	SRI	5860445	6717	1.66241	9.98013e-12	47319.7	1	4.45241e-142	0.055	0.000183333	ILMN_1705663	DMXL2	4860438	23312	7.64045	7.45252	7.50161	7.44088	7.48678	7.36882	7.44604	7.31689	7.29884	7.27561	7.21546	7.47057	7.29642	7.18649	7.1425	7.25735	7.19715	7.22274	7.09479
44116	ILMN_3243593	LOC100008588	3180609	100008588	1.65846	1.43022e-20	45914.1	1	1.77648e-137	0.1075	0.000304533	ILMN_3181452	LOC100128627	7380437	100128627	7.10291	7.05699	7.35237	7.04506	7.12546	6.96361	6.95997	6.88031	7.08746	6.92114	7.13108	7.21979	7.02656	7.137	7.03624	6.77115	6.92488	6.86758	6.81723
46050	ILMN_2122511	CCBE1	3370300	147372	1.65803	3.51456e-15	47242.6	1	1.02893e-140	0.0725	0.000230159	ILMN_3244240	LOC646476	7150343	646476	7.17278	7.21271	7.28504	7.11321	6.93756	7.07546	7.48838	7.50059	7.41215	7.77257	7.5097	7.47119	7.25449	7.00312	6.8515	7.26388	6.92658	6.93562	6.9161
44942	ILMN_3237404	LOC100132585	1240669	100132585	1.6579	6.28135e-19	46600	1	1.63853e-141	0.0625	0.000204248	ILMN_1805111	BRWD1	4200482	54014	8.1358	7.66472	7.93185	7.38266	7.41967	7.53545	8.19887	8.25984	8.23266	8.24797	8.3447	8.38271	7.4041	7.0161	6.90584	7.55387	7.7423	7.71301	7.71697
45879	ILMN_1667381	CAMKV	5310343	79012	1.65637	7.33627e-16	47192.9	1	6.26865e-138	0.1	0.000287356	ILMN_1695093	SLC7A8	1300112	23428	6.53185	6.41775	6.53638	6.60029	6.55971	6.55218	6.58047	6.49229	6.55535	6.58101	6.5913	6.54937	6.62675	6.30886	6.4906	6.38343	6.3512	6.33046	6.30813
46894	ILMN_2180929	SLC16A12	650446	387700	1.65514	2.86894e-10	47322.5	1	6.90418e-141	0.0725	0.000230159	ILMN_1782944	GPR37L1	2690731	9283	7.25275	7.37796	7.34291	7.15291	7.04709	7.05398	7.55986	7.67991	7.5037	7.63242	7.77013	7.5117	6.90112	6.9328	6.737	7.12579	6.99627	6.99319	6.9846
47226	ILMN_1805973	GPR19	6200072	2842	1.65325	3.44255e-07	47323	1	5.61552e-145	0.035	0.000132075	ILMN_3307950	CDK5RAP3	6620075	80279	10.8058	11.1177	11.0572	10.0342	10.0367	9.94142	10.3517	10.3405	10.3202	10.9288	10.5788	11.053	10.1448	9.76696	9.84122	9.9906	9.15412	9.06669	8.98088
47265	ILMN_3234837	PKDCC	3990494	91461	1.65283	1.24458e-06	47323	1	6.72547e-146	0.0275	0.000107004	ILMN_1685551	CHD4	4640435	1108	9.68334	10.0123	9.64125	9.56917	9.39782	9.466	9.27688	9.22435	9.53797	9.62493	9.43317	9.70071	9.02334	8.98963	8.63287	8.9986	9.1064	8.97192	9.01274
40831	ILMN_1755737	TRABD	270736	80305	1.65228	2.68276e-24	43132.7	1	2.93992e-126	0.6075	0.00116379	ILMN_2154157	CHRNA3	4280180	1136	6.7888	7.02801	6.81463	6.91504	6.68193	6.82499	6.7594	6.78598	6.74925	6.99524	6.82204	6.7624	6.60153	6.93513	6.71312	6.84932	6.69079	6.62924	6.6251
46851	ILMN_3273491	LOC100130332	4590519	100130332	1.65064	1.39862e-10	47322.2	1	1.87099e-140	0.075	0.000237342	ILMN_2048811	NUBPL	1580725	80224	9.59818	9.49921	9.49556	9.04581	9.3188	8.94465	9.2162	9.60506	9.37213	9.39901	9.6544	9.28215	9.24354	9.06833	8.63321	9.14621	8.87031	8.22253	8.52157
47274	ILMN_2206272	D2HGDH	2710129	728294	1.65011	1.95555e-06	47323	1	2.15453e-146	0.025	9.88142e-05	ILMN_1669703	TNK2	1850482	10188	10.8589	10.8188	10.7232	9.58375	9.59901	9.47168	9.89699	9.95415	10.0841	10.5868	10.4752	10.4945	9.35944	9.10511	9.22357	9.48494	8.68949	8.74445	8.72422
47079	ILMN_1690708	SPTBN1	1770037	6711	1.6496	1.04475e-08	47323	1	8.02348e-149	0.0225	9.88142e-05	ILMN_1726986	AADAT	6270181	51166	8.78048	8.74131	8.65983	8.87115	8.80857	8.70294	9.15976	9.06948	8.98638	9.24426	9.07965	9.44934	8.61614	8.57492	8.44271	8.71458	8.61202	8.41664	8.42464
46934	ILMN_1718565	CDKN1C	5890653	1028	1.64873	5.83838e-10	47322.7	1	3.71512e-138	0.0975	0.000281792	ILMN_1760556	C1orf63	2320408	57035	8.87847	8.81674	9.00193	8.04887	7.94012	8.1122	7.94943	7.87469	7.88747	8.30959	7.99356	8.29922	8.05205	7.97636	7.50692	7.81843	7.43069	7.03233	6.96077
43158	ILMN_1784630	KBTBD11	5050093	9920	1.64866	5.6391e-22	45071.7	1	5.03745e-126	0.6225	0.00118571	ILMN_1743987	TRPM2	7320497	7226	6.47095	6.54859	6.60829	6.5864	6.58463	6.64112	6.70555	6.52323	6.57534	6.50122	6.44609	6.53594	6.66782	6.46795	6.41915	6.50321	6.49135	6.45907	6.43416
46766	ILMN_1715458	PCDH10	1580753	57575	1.64788	4.09163e-11	47321.4	1	7.67708e-144	0.045	0.000160142	ILMN_1656066	TNPO2	2450382	30000	11.3094	11.5135	11.3064	11.103	11.2189	11.4327	11.2345	10.9952	11.0953	11.3765	11.4297	11.6844	10.9814	10.9683	10.8352	11.0297	11.063	10.639	11.0582
44374	ILMN_2367753	ATP2B4	6900630	493	1.64746	4.288e-20	46144.9	1	6.51265e-130	0.33	0.000718954	ILMN_1660504	LOC646574	2900465	646574	6.80685	6.74925	6.57541	6.76774	6.8421	6.7258	6.77598	6.79983	6.7559	6.72685	6.91745	6.72369	6.61078	6.75021	6.68185	6.79535	6.61611	6.58486	6.51265
47214	ILMN_1701247	LOC132241	4200551	132241	1.64744	2.54995e-07	47323	1	1.13218e-144	0.04	0.000144928	ILMN_1798308	AHSA2	1170220	130872	8.90672	9.13255	9.09937	8.52421	8.53715	8.45282	8.99125	9.07516	9.10675	9.18334	9.12763	9.75503	8.71998	8.0586	7.81803	8.455	8.23074	7.96	7.99431
46860	ILMN_1751980	RLBP1	5910437	6017	1.64661	1.63145e-10	47322.3	1	1.21854e-137	0.105	0.000298295	ILMN_1725300	MLL3	780102	58508	7.97259	7.82221	7.65194	7.37532	7.33673	7.49069	7.64859	7.43266	7.54691	7.75195	7.60476	7.6042	7.06559	7.19133	7.03181	7.17704	7.40493	7.28059	7.09841
14297	ILMN_1721968	NOVA1	2630717	4857	1.64632	3.3445e-42	18268.8	1	2.27548e-127	0.485	0.000966135	ILMN_1740146	GPR83	6860603	10888	6.56522	6.56754	6.48239	6.62109	6.46364	6.45277	6.61652	6.91442	6.42249	6.58395	6.55784	6.48822	6.51126	6.5251	6.6938	6.5655	6.67879	6.59306	6.65312
40316	ILMN_2080760	SNX22	5360338	79856	1.64575	1.00102e-24	42706.5	1	4.56661e-132	0.2475	0.000580986	ILMN_1708381	TBC1D3E	3060240	729877	6.51896	6.64115	6.53705	6.63091	6.67839	6.76513	6.54296	6.69026	6.53516	6.68851	6.67482	6.61847	6.55885	6.53493	6.63661	6.67292	6.51956	6.56028	6.52013
46424	ILMN_1682864	SPSB3	2850433	90864	1.64547	4.18994e-13	47309.2	1	7.40141e-134	0.205	0.000503686	ILMN_1737631	PAQR6	6550367	79957	7.41801	7.9824	7.96688	7.09427	7.12729	7.0501	7.40804	7.25824	7.40521	7.92548	7.8433	7.80328	7.14278	6.90744	6.66072	6.97541	7.33468	7.08925	7.14516
45766	ILMN_3269655	FLJ35390	1090377	255031	1.64532	2.11312e-16	47136.6	1	7.28694e-138	0.1	0.000287356	ILMN_3239135	LOC100132391	6130576	100132391	11.4327	11.0367	11.4647	10.7517	11.1413	10.5355	10.6443	10.9771	10.9888	11.2795	11.4515	11.3182	11.2795	10.5197	9.64305	10.3331	10.9537	9.85255	10.3771
46629	ILMN_2130078	CDKN2AIPNL	7400224	91368	1.64514	6.32662e-12	47318.9	1	4.23463e-141	0.0725	0.000230159	ILMN_1785095	ATP6V0E2	6180088	155066	12.6436	12.5689	12.5736	12.4151	12.3356	12.4241	12.6794	12.6932	12.6651	12.8597	12.726	12.7399	12.1909	12.1818	12.3816	12.5064	12.1893	12.1773	12.2347
46234	ILMN_3260286	LOC100128062	2900719	100128062	1.645	3.54595e-14	47286.9	1	2.92191e-135	0.1525	0.000397135	ILMN_1718610	ARHGAP17	160561	55114	9.85362	9.7868	9.72308	9.7623	9.84596	9.77822	9.60248	9.6734	9.6967	9.77822	9.57787	9.60476	9.21951	9.42019	9.61151	9.60506	9.32608	9.4219	9.44492
46167	ILMN_1906110		1500639		1.64484	1.62537e-14	47275.1	1	2.0679e-139	0.09	0.000272727	ILMN_3310291	MIR645	7000279	693230	6.78469	6.73754	6.69919	6.71209	6.73208	6.77127	6.9443	6.78209	6.74585	6.81137	6.79636	6.7253	6.69368	6.65064	6.63867	6.6842	6.50221	6.61922	6.6303
23992	ILMN_1753135	ALK	6250431	238	1.64444	9.63048e-35	28939.9	1	1.51644e-138	0.095	0.000281792	ILMN_1798083	CHERP	3130180	10523	8.26025	8.10718	8.05964	7.95942	8.0578	8.01258	7.73157	7.88175	7.85588	7.97346	8.08351	8.01577	7.73762	7.58021	7.71706	7.85624	8.10315	8.26115	8.16936
47273	ILMN_1676665	CUEDC1	1300228	404093	1.64333	1.63808e-06	47323	1	6.61154e-143	0.055	0.000183333	ILMN_2395214	FMNL3	150551	91010	8.25376	8.21744	8.20708	7.79054	7.75719	7.92008	7.77341	7.70061	7.68689	7.69541	7.73332	7.74776	7.39676	7.3956	7.30561	7.28778	7.41967	7.31477	7.25891
46712	ILMN_2379718	RAB24	5910300	53917	1.64282	2.07309e-11	47320.7	1	1.96366e-134	0.1825	0.000458543	ILMN_3243471	CNPY2	4150475	10330	10.8449	11.0411	10.9357	10.9144	10.9107	10.7643	11.0154	11.126	11.1041	10.9034	10.8515	10.9348	10.611	10.8099	10.8473	10.7285	10.4952	10.4069	10.4658
34159	ILMN_2310814	MAPT	2630176	4137	1.64273	7.43981e-29	37692.1	1	1.32815e-130	0.305	0.000671806	ILMN_3304850	LOC730098	160102	730098	7.07591	7.03523	7.08586	7.21401	7.32397	7.16855	7.28473	7.28672	7.27801	7.26221	7.23817	7.32397	7.16491	7.25248	7.15894	7.26237	7.23344	7.10833	7.14161
47276	ILMN_1713706	ZNF786	780189	136051	1.64111	2.30869e-06	47323	1	1.9458e-139	0.09	0.000272727	ILMN_2222880	SLC25A42	620692	284439	8.94358	8.69861	8.82669	8.14754	8.31838	8.33097	8.45998	8.47847	8.44328	8.72546	8.68385	8.69654	8.03781	7.8425	7.98456	8.10844	7.6741	7.59628	7.55572
46443	ILMN_2286014	CATSPER2	2600273	117155	1.63837	5.40114e-13	47310.6	1	2.2362e-135	0.15	0.000393701	ILMN_3249456	LOC728034	150193	728034	7.79955	7.71883	7.92394	7.22036	7.44367	7.40022	7.68689	7.79455	7.53908	7.86384	7.45276	7.74646	7.62467	7.35042	7.2786	7.40715	7.15084	7.09374	7.05118
46749	ILMN_1753287	DLL3	3520543	10683	1.63766	3.27413e-11	47321.2	1	4.88228e-134	0.195	0.000485075	ILMN_1769451	ILVBL	7320750	10994	9.55905	9.46954	9.5384	9.6967	9.74156	9.86004	9.8416	10.0394	10.0075	9.94809	9.94809	10.0367	9.64125	9.43838	9.47103	9.69001	9.28301	9.30746	9.21118
46043	ILMN_3181480	FLJ36131	3290537	338999	1.6374	3.26358e-15	47240.6	1	9.57545e-141	0.0725	0.000230159	ILMN_1672741	ITSN1	4850470	6453	6.7264	6.90734	6.8164	6.73665	6.92927	6.88906	6.98219	6.87386	6.85546	7.00782	6.84598	6.69606	6.73991	6.79473	6.77457	6.70554	6.57645	6.65752	6.65627
44914	ILMN_1800654	MCM7	2360528	4176	1.63531	5.06348e-19	46569.4	1	5.06682e-130	0.3225	0.000704148	ILMN_2394613	C1D	6520132	10438	6.59005	6.53859	6.58914	6.49017	6.57208	6.5526	6.64946	6.65409	6.54925	6.64385	6.48913	6.44834	6.46905	6.34264	6.33854	6.61937	6.41183	6.53841	6.44355
46816	ILMN_2389876	TGFB1I1	7330142	7041	1.63481	9.05785e-11	47322	1	3.84721e-128	0.425	0.000867347	ILMN_2318643	TGIF1	3140369	7050	10.7195	10.683	10.7138	10.3827	10.3438	10.3351	10.8371	10.9407	10.8644	10.666	10.5157	10.566	9.60849	10.4046	10.1823	9.28545	9.63086	9.44446	9.46632
46273	ILMN_3294106	LOC100190938	5260132	100190938	1.63356	6.45983e-14	47294	1	1.27508e-138	0.095	0.000281792	ILMN_1722186	C2orf56	620228	55471	8.4495	8.34567	8.2263	8.71136	8.60733	8.63159	8.57029	8.66597	8.64251	8.28206	8.23622	8.46321	8.37673	8.32093	8.26751	8.06455	8.30886	8.27048	8.17893
46459	ILMN_2357386	FKTN	1980301	2218	1.6321	6.24277e-13	47311.4	1	2.24101e-140	0.0775	0.000242947	ILMN_2352216	FBXL6	1580215	26233	8.03253	8.12784	8.1696	8.09216	7.9168	8.0021	8.06944	8.08444	8.06839	8.37803	8.22086	8.33065	7.97966	7.84695	7.87682	8.14776	7.70343	7.67752	7.60288
47184	ILMN_1798826	MRPS25	7150162	64432	1.63122	1.24107e-07	47323	1	1.31525e-144	0.04	0.000144928	ILMN_1798826	MRPS25	7150162	64432	8.53049	8.30588	8.60155	8.3358	8.14229	8.17971	8.02442	8.10562	7.96811	8.29488	8.21878	8.19838	7.46415	7.69969	7.70568	7.70703	7.34134	7.16108	7.25552
46929	ILMN_1757604	TPM2	3390128	7169	1.63091	5.33619e-10	47322.6	1	5.12475e-139	0.09	0.000272727	ILMN_2409642	TRO	5260561	7216	10.9652	10.9763	10.9825	10.4461	10.4952	10.356	10.7084	10.7232	10.7503	10.9223	10.9752	10.9223	9.33324	9.46878	9.60725	9.81855	9.59864	9.5503	9.57876
47150	ILMN_1715650	LOC648149	3520767	648149	1.62919	5.842e-08	47323	1	5.95474e-137	0.1225	0.000340278	ILMN_1686535	SLC37A3	7560377	84255	7.31707	7.14297	7.17572	7.28051	7.37724	7.22804	7.5381	7.56321	7.46235	7.56938	7.48825	7.55275	7.07039	6.9454	6.86961	6.88317	6.96829	7.09966	7.00548
23574	ILMN_1767810	LOC642639	60576	642639	1.62902	5.5982e-35	28580	1	2.00872e-123	0.9475	0.00163927	ILMN_1674522	HIGD1A	3780019	25994	12.2275	12.1256	12.1496	11.9766	11.9702	12.0558	12.0526	11.8532	11.9159	11.7697	11.8573	11.8463	12.1236	11.9237	12.2041	12.2208	11.4623	11.6001	11.5618
46868	ILMN_1760556	C1orf63	2320408	57035	1.62875	1.94757e-10	47322.4	1	4.46503e-132	0.2475	0.000580986	ILMN_1696087	PHB2	4060722	11331	10.5572	10.513	10.4225	10.5031	10.3473	10.6326	10.3916	10.2816	10.4509	10.6667	10.3926	10.5016	10.2579	10.2624	10.2836	10.2104	10.2631	10.1339	10.0549
47109	ILMN_1691402	LOC644162	6280706	644162	1.62857	2.52828e-08	47323	1	5.07637e-137	0.1225	0.000340278	ILMN_1713706	ZNF786	780189	136051	9.28658	8.9575	8.89898	8.61202	8.91505	8.54274	8.85767	8.99412	8.98398	8.76461	8.97785	8.94897	8.58454	8.40578	8.32712	8.58793	7.99887	7.55275	7.63819
47269	ILMN_1662427	PTP4A3	4050047	11156	1.62531	1.42869e-06	47323	1	2.83097e-146	0.025	9.88142e-05	ILMN_2410938	SMOC1	1710020	64093	9.67304	10.0034	9.57787	7.69179	7.60271	7.65876	7.64809	8.03835	7.75498	8.52323	8.39121	8.6449	6.69117	6.54444	6.75262	6.76673	6.82382	6.76722	6.6617
46931	ILMN_2410742	JMJD1C	6960523	221037	1.6248	5.45691e-10	47322.6	1	1.44766e-140	0.0725	0.000230159	ILMN_1765032	LOC440993	3060341	440993	7.02292	7.09066	7.37317	6.85744	6.90946	6.82993	7.02442	6.98369	7.14054	7.35019	7.12975	7.29125	6.94143	6.6078	6.67106	6.83187	6.81705	6.77867	6.70499
46385	ILMN_1671054	HLA-A	2350066	3105	1.62442	2.28133e-13	47305.2	1	1.53481e-132	0.2325	0.00055622	ILMN_1770373	TMEM39A	3460575	55254	7.29952	7.36398	7.49261	7.63121	7.34743	7.41443	7.28213	7.20832	7.20589	7.1568	7.32812	7.27133	7.161	7.239	7.07522	7.20677	7.08586	7.06035	6.97473
46741	ILMN_2106658	BLZF1	6130020	8548	1.62384	2.93799e-11	47321.1	1	2.40255e-136	0.1325	0.000358108	ILMN_1767263	LOC158301	780717	158301	7.19601	7.04873	7.14435	7.14831	7.01182	6.88737	7.03288	6.89964	7.24142	7.26379	7.30922	7.2754	7.05882	6.66462	6.75226	7.00706	6.85294	6.67443	6.67584
19505	ILMN_1658560	LOC653210	1300537	653210	1.62288	1.16853e-37	24548.2	1	1.0454e-130	0.2975	0.000658186	ILMN_1876629		4880707		6.43398	6.54903	6.66068	6.53818	6.44493	6.70335	6.43359	6.55795	6.74089	6.64952	6.67812	6.51987	6.58706	6.57343	6.55766	6.66065	6.64796	6.61363	6.61628
47220	ILMN_3238326	RNF144A	6660161	9781	1.62271	2.92808e-07	47323	1	7.32339e-143	0.055	0.000183333	ILMN_1657348	LOC650909	5420521	650909	8.62751	8.2773	8.29944	7.99025	7.91878	8.07399	8.06579	8.07552	8.10401	8.01096	8.18523	8.04096	7.35937	7.14712	7.70427	7.7462	6.68692	6.63991	6.68503
46062	ILMN_3300797	LOC729090	2900270	729090	1.62242	3.97583e-15	47245.6	1	2.08231e-140	0.0775	0.000242947	ILMN_3300797	LOC729090	2900270	729090	13.6552	13.651	13.6798	13.373	13.454	13.3227	13.3396	13.3687	13.2511	13.3559	13.5612	13.2955	13.7423	12.774	12.3858	12.9384	12.9237	12.115	12.4916
46988	ILMN_1724424	PRRT2	6350112	112476	1.62203	1.48417e-09	47322.8	1	1.80836e-136	0.1325	0.000358108	ILMN_3249658	LOC100134868	3930746	100134868	8.98609	8.79883	8.86243	8.82701	8.91959	8.60011	8.60853	8.7518	8.54968	8.78854	9.03927	8.78777	8.75303	8.31818	8.15891	8.65217	8.08812	7.51412	7.97813
47095	ILMN_1812640	AHR	4890672	196	1.61997	1.76432e-08	47323	1	1.18604e-137	0.105	0.000298295	ILMN_3235404	SNORA57	4850711	692158	8.11716	8.16973	8.29866	7.80956	7.85354	7.76906	7.65521	7.65587	7.70975	7.84103	7.62505	7.82237	7.63121	7.47718	7.38146	7.6395	7.15944	7.31351	7.14831
47141	ILMN_1812096	CADM4	6420019	199731	1.61957	5.06987e-08	47323	1	1.15281e-138	0.095	0.000281792	ILMN_1747968	RBM33	150092	155435	9.55699	9.8366	9.61077	8.86319	8.7949	8.78982	8.91473	9.06833	8.93095	9.23518	9.15812	9.36517	8.21744	8.60155	8.10315	8.59191	8.15195	8.1857	7.99975
47235	ILMN_1654518	LRCH4	3170431	4034	1.61889	4.60559e-07	47323	1	6.51913e-139	0.09	0.000272727	ILMN_1669878	GUSB	3610553	2990	10.4739	10.575	10.5964	10.0507	10.0752	10.0599	10.5166	10.1873	10.3099	10.346	10.2603	10.3058	10.1384	9.88716	9.62814	9.94224	9.55211	9.44492	9.36929
47005	ILMN_3244019	LOC647886	4260440	647886	1.61813	1.86806e-09	47322.8	1	2.06464e-136	0.1325	0.000358108	ILMN_2379527	ELMO1	4610711	9844	6.58841	6.59043	6.83441	6.75703	6.75895	6.79725	7.19601	7.43033	7.07345	7.43994	7.48193	7.40358	6.58574	6.49055	6.60278	6.58485	6.56187	6.54803	6.47958
47288	ILMN_2222880	SLC25A42	620692	284439	1.61766	4.11647e-06	47323	1	2.17067e-140	0.0775	0.000242947	ILMN_1676665	CUEDC1	1300228	404093	10.0446	9.90296	9.71595	9.78543	9.72389	9.91693	10.3202	10.3423	10.2193	10.3859	10.3215	10.2326	9.60814	9.52125	9.24072	9.66798	9.09392	8.83958	9.29191
47230	ILMN_1667315	STAG3L1	2070735	54441	1.61758	4.36568e-07	47323	1	1.31722e-140	0.0725	0.000230159	ILMN_1701247	LOC132241	4200551	132241	7.77257	7.69131	7.96903	7.75296	7.84063	7.88203	8.27666	8.1386	8.05296	8.19786	8.16325	8.29896	7.33311	7.59031	7.5462	7.38019	6.99266	6.94702	6.82965
47020	ILMN_1689786	ASMTL	6760619	8623	1.61667	2.66362e-09	47322.9	1	1.23838e-136	0.13	0.000355191	ILMN_1736021	PRPF4B	7100372	8899	8.45093	8.46414	8.74314	8.06397	8.01996	8.11774	7.84641	7.75859	7.83779	7.7264	7.90708	7.9715	7.76758	7.42848	7.46748	7.85207	7.52372	7.48459	7.59094
46806	ILMN_3240943	LOC100133772	450561	100133772	1.61617	7.62706e-11	47321.9	1	2.35714e-138	0.0975	0.000281792	ILMN_2394897	ACCN4	2850341	55515	7.3756	7.23435	7.45553	7.09206	7.22948	6.77623	6.68341	6.85345	6.55973	7.13055	7.08096	7.40794	6.49534	6.62726	6.58416	6.76227	6.42542	6.52251	6.51027
44800	ILMN_1740443	LOC728811	5080138	728811	1.61492	2.89786e-19	46484.6	1	1.26782e-120	01,01,4925	0.00231755	ILMN_2064150	PRRG2	3060605	5639	6.97448	6.97877	6.96496	7.0926	7.29345	7.2544	7.24717	7.23697	7.23139	7.21546	7.0683	7.08764	6.88779	7.06131	7.07696	6.99287	6.93914	6.98446	6.99287
46504	ILMN_2363392	TNFSF14	1170673	8740	1.61355	1.10684e-12	47313.9	1	5.76202e-134	0.195	0.000485075	ILMN_1702231	C1orf54	2600278	79630	8.2167	8.04065	8.12031	7.99649	8.1657	8.23212	8.19692	8.39217	8.33097	8.22706	8.29292	8.34401	7.73468	7.78496	7.83968	7.76608	8.18824	7.87384	7.99067
16361	ILMN_3187771	C14orf167	2370402	55449	1.61328	3.4537e-40	20938.7	1	1.90338e-142	0.055	0.000183333	ILMN_1700596	ALS2CL	4060037	259173	6.56044	6.79673	6.56744	6.58542	6.63475	6.51961	6.63754	6.70211	6.50664	6.96446	6.60027	6.7005	6.6265	6.78957	6.66304	6.7221	6.67892	6.6348	6.64357
44624	ILMN_1694268	HES6	610201	55502	1.61278	1.22261e-19	46340.3	1	1.40414e-130	0.305	0.000671806	ILMN_1865663		3440564		6.8193	6.95482	6.97796	6.82218	6.88474	6.82829	6.88196	7.02022	7.03816	6.9925	6.86692	6.81397	6.63526	6.72923	6.66937	6.856	6.7526	6.95467	6.78736
47034	ILMN_1785528	FAM39DP	1240441	374666	1.61276	3.48936e-09	47322.9	1	1.46765e-134	0.175	0.000444162	ILMN_2347193	GSDMB	5390608	55876	7.68642	7.69601	7.97232	6.86623	7.03198	7.10888	7.55819	7.57996	7.38275	7.91839	7.57147	8.02145	6.85228	6.88016	6.79791	7.062	6.8717	6.80027	6.78059
46992	ILMN_1789616	NUPL2	5340209	11097	1.61202	1.559e-09	47322.8	1	2.75127e-142	0.055	0.000183333	ILMN_1738239	RBM6	7380088	10180	9.37591	9.41245	9.27968	9.2534	9.50851	9.37064	9.554	9.53671	9.79424	9.88608	9.66093	9.70246	8.90396	9.18012	9.12603	9.18178	8.84298	8.85121	8.76327
9573	ILMN_1698804	ATP10B	4730180	23120	1.61052	2.81702e-49	10633.2	1	3.00099e-142	0.055	0.000183333	ILMN_2139100	SHISA5	160731	51246	10.524	10.7929	10.5939	10.7858	10.6739	10.6709	10.7714	10.6334	10.7763	10.7693	10.7531	10.5815	10.3145	10.528	10.5956	10.3566	11.0489	11.0095	11.0508
47076	ILMN_1712634	TIA1	1030047	7072	1.61041	9.77094e-09	47323	1	9.27241e-134	0.205	0.000503686	ILMN_1769412	RAPGEF1	6270037	2889	9.60763	9.68959	9.47573	9.22962	9.17136	9.44969	9.34647	9.32425	9.51579	9.67177	9.45328	9.42809	9.23077	9.07066	9.12788	9.17504	9.0035	8.94928	9.01409
46818	ILMN_1657149	C8orf46	4570341	254778	1.60929	9.1855e-11	47322	1	8.92655e-134	0.205	0.000503686	ILMN_1751980	RLBP1	5910437	6017	7.55033	7.72324	7.61708	7.39424	7.48296	7.43428	8.55157	8.39463	8.62427	8.59752	8.32767	8.59981	7.0516	7.15333	7.10363	7.14757	7.38611	7.3823	7.38854
46453	ILMN_2391861	GSTM1	6400392	2944	1.60869	5.96452e-13	47311.2	1	7.10947e-132	0.255	0.000594406	ILMN_3238662	SNORD89	5810411	692205	7.46034	7.53897	7.57927	7.2858	7.42406	7.35302	7.49	7.58567	7.52322	7.297	7.12315	7.22977	6.90092	6.7747	6.8425	6.90092	7.30561	7.1697	7.22989
21362	ILMN_3288018	LOC645323	2450521	645323	1.60855	2.27489e-36	26470.8	1	3.84549e-132	0.245	0.00057783	ILMN_3184894	LOC100127971	3060553	100127971	6.6896	6.62841	6.9092	6.68373	6.71469	6.84557	6.80522	6.80072	6.82682	7.08781	6.82695	6.83615	6.95086	6.74893	6.75506	6.8708	6.86089	6.82252	6.80125
46395	ILMN_1804663	THBS3	1260039	7059	1.6071	2.69493e-13	47306.4	1	1.10984e-136	0.13	0.000355191	ILMN_2117809	DUXAP3	4640402	503632	11.3532	11.3514	11.3834	10.7675	11.0266	10.5038	11.2116	11.1814	11.0888	11.34	11.6702	11.3865	11.2475	10.6936	9.88764	10.6283	10.8683	9.96562	10.494
47202	ILMN_1701603	ALPL	6100356	249	1.60656	1.85724e-07	47323	1	4.87254e-138	0.0975	0.000281792	ILMN_3249419	LOC728457	6960192	728457	8.925	8.83333	8.82303	8.73252	8.6775	8.45149	8.78777	9.05376	8.86438	9.34242	9.1506	9.15752	8.63695	8.10044	8.4622	8.59674	7.90118	7.68499	7.63301
46362	ILMN_1741632	RAB3IL1	3460161	5866	1.60643	1.81164e-13	47303.6	1	1.50699e-137	0.105	0.000298295	ILMN_1737211	ZNF585A	4210139	199704	7.74246	7.77284	7.7423	7.46702	7.63636	7.56431	7.3823	7.6105	7.31148	7.6565	7.50019	7.51526	7.35761	7.5264	7.29052	7.35484	7.20819	7.03337	7.08194
47314	ILMN_1745034	SLC11A2	1820037	4891	1.60631	1.55006e-05	47323	1	1.34448e-143	0.0475	0.000167254	ILMN_1698213	RBM3	780228	5935	9.36398	9.46369	9.4779	9.7326	9.86289	10.0946	9.2909	9.55505	9.44342	9.64784	9.48795	9.85655	8.90648	8.74421	8.24618	8.91245	8.14711	8.01407	7.96567
47178	ILMN_1775703	TRAPPC6A	6860072	79090	1.60307	1.09017e-07	47323	1	1.29666e-135	0.1375	0.000365691	ILMN_1717990	CALD1	5890064	800	8.9741	8.54205	9.04151	7.95348	7.94804	7.70635	8.20812	8.59313	8.21696	7.96664	7.6565	7.85958	7.78832	7.35366	7.26359	7.82121	7.41929	7.10925	7.33524
27058	ILMN_1716247	FIBIN	4730133	387758	1.60209	6.01661e-33	31684.8	1	1.47743e-135	0.1375	0.000365691	ILMN_1664965	KIAA0565	650332	9720	6.54712	6.60813	6.49842	6.53827	6.40821	6.62444	6.59819	6.44013	6.4247	6.45505	6.46687	6.5157	6.25195	6.50864	6.51762	6.49225	6.55769	6.53138	6.54067
46830	ILMN_1776088	NAT9	460129	26151	1.60076	1.17056e-10	47322.1	1	1.23606e-127	0.48	0.000958084	ILMN_1757604	TPM2	3390128	7169	8.64911	8.60649	8.58002	7.89681	8.0021	7.94012	8.0007	7.95473	8.13093	8.20251	7.92097	8.40912	8.18233	7.5292	7.46733	7.73877	7.23239	7.15877	7.08468
46940	ILMN_1680279	USP49	5550603	25862	1.5998	6.41404e-10	47322.7	1	2.73002e-135	0.1525	0.000397135	ILMN_2415748	WSB1	2230615	26118	11.4211	11.4807	11.46	10.3661	10.1174	10.1757	10.6862	10.7115	10.8656	11.2189	11.0542	11.3604	10.6636	9.74999	9.36817	10.1459	9.9555	9.10585	9.48192
45707	ILMN_3239135	LOC100132391	6130576	100132391	1.59929	1.24321e-16	47107.8	1	1.33537e-134	0.175	0.000444162	ILMN_3304906	TMEM191C	1110278	645426	6.91249	6.79699	6.8268	6.97203	6.68612	6.84909	6.71721	6.80909	6.93744	7.2007	6.71859	6.83848	6.64418	6.71021	6.71647	6.7849	6.59605	6.73882	6.49087
44499	ILMN_2410406	AKAP7	6380689	9465	1.59905	7.42781e-20	46251	1	2.32991e-123	0.96	0.00165094	ILMN_2334242	CREB1	7510470	1385	10.6283	10.9374	10.4685	10.449	10.338	10.0594	10.418	10.3763	10.3852	10.8058	10.6038	10.4876	10.6841	9.88094	9.68422	10.0171	10.524	9.76868	10.2841
25436	ILMN_1737089	CAPN5	6760661	726	1.59871	7.02919e-34	30260.8	1	9.4342e-135	0.165	0.000424165	ILMN_1670312	LOC642714	840731	642714	6.72921	6.71315	6.76698	6.82159	6.8818	6.65718	6.72458	6.84509	6.61899	6.50407	6.65101	6.79625	6.85309	6.67642	6.97663	6.80325	6.5763	6.58401	6.52602
47114	ILMN_1758672	FAM107B	6040603	83641	1.59852	2.744e-08	47323	1	7.09537e-143	0.055	0.000183333	ILMN_1658373	PAN2	2490291	9924	9.79136	10.0512	9.94479	8.62377	8.57636	8.62239	9.30476	9.10066	9.02219	9.31078	9.2995	9.62621	8.72891	8.3643	8.2722	8.73853	7.88075	7.9824	7.94237
47000	ILMN_3279449	LOC728052	1340008	728052	1.5982	1.76022e-09	47322.8	1	2.2145e-130	0.31	0.000678337	ILMN_1778111	LOC441124	2850437	441124	7.25635	7.38467	7.22721	7.20271	7.26963	7.23625	7.40251	7.13718	7.03542	7.42021	7.31008	7.55085	6.89333	6.88931	6.9378	7.08383	6.97347	6.82619	6.87997
46614	ILMN_1770548	CLASP2	6350370	23122	1.59744	5.49756e-12	47318.6	1	1.409e-140	0.0725	0.000230159	ILMN_3289685	LOC645452	3440482	645452	12.0573	11.9853	12.0413	11.2806	11.6023	11.1489	11.3946	11.8269	11.4927	11.7935	12.1028	11.7169	11.8138	10.9661	10.641	11.2485	10.9814	10.1926	10.6206
21049	ILMN_1668411	FHL2	6110025	2274	1.5973	1.44263e-36	26173.2	1	4.454e-137	0.12	0.000336134	ILMN_1680902	LOC284998	6110709	284998	6.64737	6.84388	6.89657	6.6675	6.90439	6.91917	7.37546	7.4629	7.50077	6.94332	6.7195	6.90359	6.69064	6.95253	6.98524	6.63092	6.98524	6.99955	6.89539
46341	ILMN_2320513	APBB3	7320402	10307	1.59666	1.38432e-13	47301.4	1	7.7117e-131	0.2975	0.000658186	ILMN_2394132	PRO1853	520403	55471	7.79442	7.49025	7.88385	7.74325	7.62891	7.57379	7.67232	7.63275	7.69356	7.66095	7.8102	7.60888	7.78553	7.42168	7.4515	7.43956	7.37612	7.22385	7.37796
9503	ILMN_1660439	LOC651149	6590446	651149	1.59594	2.1264e-49	10526.5	1	6.69575e-123	01,03,2012	0.00174281	ILMN_1661940	CAMTA1	3930411	23261	7.21918	7.11739	7.08885	7.01333	7.13282	7.12431	7.37625	7.40183	7.43205	7.70244	7.49756	7.56321	7.17713	7.18822	7.04197	7.0595	7.6105	7.74118	7.64462
46227	ILMN_2404688	NUPR1	4040181	26471	1.59557	3.33942e-14	47286.1	1	6.55272e-133	0.2275	0.000550847	ILMN_2107184	SNRK	2060095	54861	9.62059	9.57605	9.41355	9.15645	9.21046	9.21344	10.0672	9.95125	10.0199	10.0666	10.0946	10.0893	9.35982	9.13449	9.11955	9.36783	9.17445	9.0587	9.3199
44669	ILMN_2193706	HRK	2260747	8739	1.5952	1.55569e-19	46381.6	1	1.29726e-134	0.175	0.000444162	ILMN_3287889	LOC728143	2970743	728143	6.73288	6.80473	6.77491	6.81712	6.61588	6.6468	6.95491	6.79828	6.71973	6.92014	6.68937	6.79671	6.6006	6.65243	6.61501	6.75077	6.65835	6.65956	6.67672
47136	ILMN_2404385	REPIN1	2940646	29803	1.59328	3.97305e-08	47323	1	5.4595e-139	0.09	0.000272727	ILMN_1880012	SEMA5A	4210215	9037	10.7945	10.7239	10.566	9.88716	9.70951	9.83623	10.2667	10.3156	10.2858	10.2858	10.6137	10.2847	9.99847	8.97481	9.33599	9.86334	8.38188	8.47847	8.49295
46214	ILMN_2194852	FLJ46309	7200519	649598	1.59325	2.99567e-14	47284.5	1	1.91015e-134	0.1825	0.000458543	ILMN_1779536	NCRNA00153	1300142	55857	7.85856	7.92475	7.9715	7.50008	7.3979	7.39662	7.71528	7.77626	7.96113	8.11365	8.34832	8.06255	7.52541	7.46834	7.33488	7.66632	7.2863	7.47228	7.35266
46889	ILMN_1728256	SPAG9	130164	9043	1.59309	2.73086e-10	47322.5	1	4.3305e-133	0.2175	0.000527913	ILMN_1657149	C8orf46	4570341	254778	7.94061	7.98221	7.75062	7.34604	7.45729	7.61364	7.98387	7.72356	7.81958	8.72034	8.67153	8.56583	7.39608	7.28295	6.92185	7.73842	7.03082	7.08433	7.18658
46382	ILMN_2406132	LILRB3	7380349	11025	1.59295	2.19139e-13	47304.9	1	3.1592e-131	0.2825	0.000642045	ILMN_1729161	NOTCH1	5080167	4851	11.2882	11.415	11.0582	10.7489	10.8572	10.9693	10.2765	10.2419	10.3938	10.8667	10.8814	10.9693	10.6095	10.3467	10.3661	10.6396	9.83408	9.86703	9.93133
40837	ILMN_1676980	MTSS1	1510121	9788	1.59273	2.72646e-24	43139.5	1	9.89602e-127	0.5625	0.00109981	ILMN_2168758	RNF11	4590520	26994	6.61351	6.62492	6.74691	6.66085	6.93592	6.66849	6.64224	6.70417	6.62961	6.41667	6.71542	6.62354	6.55683	6.61989	6.7577	6.68899	6.48115	6.42027	6.47928
45817	ILMN_1657011	LOC286208	3180468	286208	1.59194	3.33493e-16	47159.2	1	3.57936e-125	0.71	0.00130996	ILMN_2106656	BLZF1	2940541	8548	8.70552	8.56124	8.47374	8.1762	8.29197	8.09622	8.1127	8.15398	8.32395	8.50373	8.52339	8.4993	8.52755	8.0308	7.57757	7.86536	8.30121	7.58492	7.9792
2031	ILMN_1796316	MMP9	3180528	4318	1.58986	3.01195e-86	200.368	0.0986546	1.21009e-146	0.025	9.88142e-05	ILMN_1776094	PPCS	2850192	79717	8.29047	8.36459	8.35379	8.41963	8.13074	8.17846	7.27374	7.14435	7.18179	6.857	6.87447	6.96963	8.41875	8.31246	8.29807	8.05162	7.47541	7.73892	7.60753
45331	ILMN_1667169	LOC440349	2490187	440349	1.58943	7.7512e-18	46898.6	1	8.90909e-139	0.0925	0.000278614	ILMN_1738047	C10orf73	770161	170370	6.9435	6.73976	6.85646	6.55619	6.53385	6.70583	6.65401	6.78548	6.83844	6.84013	6.79079	6.83989	6.76427	6.6488	6.66372	6.5897	6.57197	6.55448	6.59047
47146	ILMN_3230608	NBPF8	450100	728841	1.58755	5.55365e-08	47323	1	1.96233e-132	0.235	0.000560859	ILMN_1764729	JAG2	4670343	3714	7.54691	7.72921	7.48737	7.50437	7.42793	7.36497	7.30198	7.23936	7.28134	7.27211	7.33689	7.36831	7.21535	6.79252	7.00559	7.11172	6.9907	7.13665	7.09959
47266	ILMN_2343048	ABCB9	6900241	23457	1.58719	1.2461e-06	47323	1	5.03791e-138	0.0975	0.000281792	ILMN_3273854	HNRNPA2B1	1570722	3181	9.46713	9.56781	9.75534	9.34882	9.27992	9.23005	9.43653	9.22464	9.13573	9.27107	9.27273	9.73218	9.25206	8.79982	8.47874	9.02932	7.58108	7.4222	7.33427
46827	ILMN_2397484	GJC1	6370270	10052	1.58574	1.06786e-10	47322.1	1	1.33223e-133	0.21	0.000514706	ILMN_1776088	NAT9	460129	26151	9.91984	9.95251	10.0112	9.0284	9.14917	9.14486	8.96956	9.10702	9.10883	9.38929	9.36755	9.50172	9.16401	8.86351	9.03618	9.10066	8.09955	8.28175	8.29519
40780	ILMN_1739154	LSAMP	780435	4045	1.58212	2.46511e-24	43097.3	1	7.70873e-121	1.455	0.00228774	ILMN_2381945	FGA	5130255	2243	6.48416	6.48994	6.49847	6.71616	6.56757	6.52755	6.46795	6.40542	6.47635	6.45423	6.54685	6.47902	6.50603	6.58853	6.45385	6.47728	6.41633	6.39934	6.41578
45484	ILMN_1692280	NKX2-2	7610441	4821	1.58211	2.47222e-17	46998.6	1	2.83409e-122	1.145	0.00190199	ILMN_1706342	ZNF746	3060176	155061	9.1192	9.30511	9.0872	9.33996	9.12098	9.14715	9.49366	9.42089	9.24574	9.63501	9.6345	9.63385	8.66991	8.88339	8.73526	8.63257	9.16662	9.19133	9.19636
46645	ILMN_3255792	LOC100128505	780170	100128505	1.58094	7.94403e-12	47319.3	1	5.01312e-133	0.2175	0.000527913	ILMN_1812031	PALM	4540682	5064	10.2836	10.1346	10.1464	9.92142	9.99227	9.99847	9.94757	10.1351	10.0386	10.1654	10.206	10.0638	10.0367	9.84208	9.95367	9.98747	9.46091	9.34372	9.37411
46913	ILMN_2168952	DENR	5260575	8562	1.58019	4.02474e-10	47322.6	1	8.29485e-134	0.205	0.000503686	ILMN_2261519	AIRE	5820386	326	12.3077	11.8942	12.0126	11.4849	11.7216	11.2716	11.4807	11.8418	11.5766	11.7071	12.0682	11.8783	11.7459	11.2752	10.7225	11.4526	10.4994	10.133	10.1915
40799	ILMN_1695034	LOC642817	1230022	642817	1.57989	2.53312e-24	43108.6	1	1.13707e-120	01,01,4925	0.00231755	ILMN_1740524	NEU3	5910192	10825	6.76365	6.81705	6.61001	6.5081	6.65772	6.63642	6.89392	6.64951	6.78679	6.67129	6.63537	6.77065	6.68964	6.79539	6.67801	6.70003	6.45885	6.44348	6.44984
47105	ILMN_3248781	SDHAP2	5130379	727956	1.57929	2.27373e-08	47323	1	3.6826e-132	0.245	0.00057783	ILMN_1808272	KCNJ10	4480110	3766	8.58303	8.39543	8.51433	8.47967	8.36842	8.17459	8.5786	8.70552	8.7339	9.09496	9.06602	8.79422	8.3498	8.29807	8.00908	8.2999	7.94103	7.81339	7.7264
43328	ILMN_1803423	ARHGEF6	770703	9459	1.57906	9.47815e-22	45223.2	1	4.00469e-132	0.245	0.00057783	ILMN_1712786	AHCYL2	870039	23382	8.66259	8.86504	8.63845	8.25176	8.26639	8.2792	8.38622	8.13733	8.35848	8.6235	8.48061	8.45519	7.86492	7.6398	7.88977	8.06425	8.36136	8.50897	8.41405
22693	ILMN_1688480	CCND1	5820601	595	1.579	1.58137e-35	27743.5	1	8.30633e-137	0.125	0.00034626	ILMN_3242476	LOC100134153	6520195	100134153	6.56809	6.62959	6.59344	6.55366	6.53625	6.51788	6.64647	6.5464	6.44511	6.66474	6.47938	6.53178	6.45694	6.50595	6.55503	6.56868	6.59371	6.66713	6.67557
46510	ILMN_3235410	HIATL2	2070598	84278	1.57862	1.20019e-12	47314.2	1	2.47335e-132	0.2375	0.000565476	ILMN_1787179	MEGF11	3170180	84465	7.35761	7.42848	7.42345	7.40467	7.32695	7.26652	7.25651	7.15749	7.2423	7.35366	7.44578	7.21989	7.37532	6.86141	6.74408	7.03559	6.99035	7.0874	7.22501
25497	ILMN_1803197	RAB3IP	1990390	117177	1.57814	7.81032e-34	30331.1	1	1.61057e-121	01,01,2775	0.00205717	ILMN_1724634	LOC645550	5690403	645550	6.85432	6.95517	6.8573	6.88539	6.93957	6.89246	7.40728	7.00411	7.47421	7.75221	7.84238	7.5673	6.74533	6.97483	6.73726	7.07747	7.21337	7.12375	7.0335
46809	ILMN_1753913	GPR177	6220075	79971	1.57717	8.36938e-11	47322	1	2.42464e-139	0.09	0.000272727	ILMN_1753287	DLL3	3520543	10683	7.62224	7.90845	7.5037	7.35382	7.31811	7.16889	6.65939	6.60559	6.68833	7.98704	7.96171	8.28107	6.68549	6.66972	6.6314	6.59931	6.733	6.61533	6.63863
38477	ILMN_1700268	QPRT	2940291	23475	1.57686	4.0976e-26	41192.5	1	2.89225e-127	0.4975	0.000989066	ILMN_1772929	ATP5J	5860162	522	12.8315	12.7376	12.7069	12.8341	12.7769	12.8626	12.7399	12.7837	12.8053	12.7424	12.5588	12.6992	12.4996	12.4663	13.0118	12.8255	12.4603	12.5912	12.456
45232	ILMN_1713266	FAM46C	6860347	54855	1.57607	3.90933e-18	46827.8	1	9.88077e-126	0.64	0.00120755	ILMN_2071473	FAM47C	4830039	442444	6.71503	7.02855	6.84075	6.7997	6.80752	6.71581	6.64986	6.72503	6.74619	6.64907	6.61427	6.77302	6.65376	6.70642	6.63116	6.67889	6.64418	6.61291	6.59284
44908	ILMN_2148012	EPR1	2760465	8475	1.57599	4.98763e-19	46567.1	1	6.4603e-135	0.1575	0.000406977	ILMN_1676458	MRPL11	2230452	65003	7.01228	6.95017	6.94523	7.25231	7.15084	6.9846	7.09864	7.07833	7.13096	7.16108	7.11546	7.17704	6.89973	7.12534	6.83815	6.84741	7.01359	6.99595	6.93482
46249	ILMN_1658053	DYNLRB1	7210224	83658	1.57548	4.59511e-14	47290.1	1	8.87342e-120	01,01,7175	0.0025905	ILMN_1796663	B4GALNT4	670403	338707	8.68888	9.04724	8.85269	8.38727	8.36737	8.39616	8.48631	8.25632	8.47655	8.42282	8.50246	8.82405	8.24385	8.0319	7.74691	8.09642	8.43781	8.38546	8.41691
46333	ILMN_1673933	LOC440341	870037	440341	1.57513	1.30139e-13	47300.9	1	1.88482e-129	0.3575	0.000767167	ILMN_3260180	FLJ25363	130162	401082	8.09461	7.73417	8.02442	7.69356	7.79632	7.79769	7.76775	8.05414	8.15535	7.8737	8.09435	8.09111	8.01672	7.61819	7.47331	7.63909	7.65056	7.37133	7.73483
46461	ILMN_1700182	LOC400721	830326	400721	1.57506	6.34964e-13	47311.5	1	9.41698e-132	0.265	0.000612009	ILMN_2143822	ZNF148	6520129	7707	9.00812	9.01978	8.64512	8.66856	8.70788	8.97102	8.8363	8.84336	8.56149	9.13168	8.80556	8.75051	8.67076	8.60624	8.51968	8.7234	8.42958	8.07454	8.50302
46130	ILMN_2388701	ST3GAL5	3890382	8869	1.57505	9.93026e-15	47266.1	1	2.64112e-129	0.3625	0.000772921	ILMN_1773847	DYNC1I2	6420133	1781	10.8203	10.8342	10.6784	10.8748	10.7262	10.9259	10.8532	10.6701	10.6823	10.6369	10.5705	10.598	10.2483	10.2514	10.5776	10.3012	10.6311	10.6369	10.4983
46909	ILMN_1767509	DEF8	5820768	54849	1.57453	3.82952e-10	47322.5	1	1.39312e-125	0.6525	0.00121735	ILMN_1734893	NTRK3	3850402	4916	7.85254	7.92083	7.8834	7.74369	7.53856	7.67614	7.81304	7.80857	7.8171	7.81627	7.67845	7.57888	7.64576	7.28906	7.4629	7.6712	7.16764	7.30822	7.27491
46895	ILMN_1751958	NSUN5	450445	55695	1.57433	2.96082e-10	47322.5	1	1.83215e-128	0.42	0.000867347	ILMN_3236955	SNORA11	4490754	677799	7.03692	6.94694	6.98569	7.15012	7.25861	7.43646	7.06789	7.11791	7.24584	7.27382	7.06452	7.28316	6.719	6.89839	6.89273	6.93513	6.61091	6.64216	6.61441
47019	ILMN_2398711	SIRT2	4890066	22933	1.57414	2.62082e-09	47322.9	1	1.94978e-129	0.3575	0.000767167	ILMN_1657554	TSPYL2	6650743	64061	7.59698	7.85872	7.50238	7.56401	7.28864	7.20599	7.86157	7.55287	7.79528	8.32623	8.3498	8.28206	7.2081	6.96132	7.06606	7.43381	6.92403	7.09042	6.86022
40388	ILMN_2209515	SNORD56	2450020	26793	1.57389	1.12631e-24	42758.4	1	8.02535e-128	0.4575	0.000922379	ILMN_2339705	MED8	430523	112950	8.0153	8.0557	8.16911	8.26217	8.19955	8.42305	8.10631	8.12721	8.2095	8.04669	7.8737	7.91811	7.93001	7.94422	8.3905	7.87252	7.94129	7.97636	7.86323
47223	ILMN_3242883	AGAP8	2140343	728404	1.57337	3.03963e-07	47323	1	1.23523e-138	0.095	0.000281792	ILMN_3248443	SNHG6	5720520	641638	12.2298	12.208	12.3447	11.8017	11.7658	11.8821	11.9207	12.0385	12.1496	12.3616	12.1729	12.2466	11.6666	11.6653	11.6489	11.6738	11.3754	11.2959	11.0908
46506	ILMN_2307598	SLC37A3	3420332	84255	1.57191	1.11354e-12	47313.9	1	5.97655e-138	0.0975	0.000281792	ILMN_1758613	RAPGEFL1	1940072	51195	7.29538	7.22599	7.15917	7.18291	7.14908	7.19337	7.18883	7.18162	7.17818	6.93209	7.2931	7.2365	7.12361	7.05405	6.97582	7.0749	6.87649	6.93106	6.81995
46297	ILMN_2117809	DUXAP3	4640402	503632	1.5719	9.08606e-14	47297.6	1	9.52052e-131	0.2975	0.000658186	ILMN_3260286	LOC100128062	2900719	100128062	10.9124	10.455	10.8212	9.96408	10.5298	9.99282	10.5115	10.6326	10.7195	10.6977	10.9427	10.5559	10.5534	10.0622	9.7435	10.4803	9.54841	9.09023	9.41989
5996	ILMN_1660635	LACTB2	4050711	51110	1.57121	3.90611e-60	3948.31	0.658483	4.658e-154	0.0025	1.32979e-05	ILMN_1764096	CCBL1	3450040	883	8.19692	8.10288	8.12856	8.20121	8.17893	8.30813	8.16822	8.38487	8.38946	8.4418	8.49976	8.36101	8.79951	8.53806	8.54465	8.61794	8.01952	8.20742	8.15521
46598	ILMN_2188119	ARL16	990154	339231	1.57084	4.3395e-12	47318.1	1	1.34959e-132	0.2325	0.00055622	ILMN_3272590	LOC100129975	6520242	100129975	7.19093	7.31371	7.27345	7.00765	7.33779	7.08056	7.1484	7.25764	7.26388	7.8013	7.34617	7.43726	7.2482	7.01786	6.96529	7.1425	6.9146	6.80442	6.84073
46271	ILMN_1683857	SHC2	1850392	25759	1.57053	6.20122e-14	47293.5	1	4.57497e-128	0.425	0.000867347	ILMN_1655194	PHF17	6220411	79960	8.43413	8.41504	8.61794	7.98526	7.89232	8.03253	8.38271	8.15926	8.21439	8.26452	8.29807	8.41637	8.21173	7.90118	8.00465	8.11058	7.81903	7.8105	7.72989
47156	ILMN_3224856	LOC729660	4540577	729660	1.57036	6.91996e-08	47323	1	9.18508e-133	0.23	0.000554217	ILMN_1733249	GNB4	1660246	59345	8.45282	8.133	8.14082	8.19073	8.11485	7.984	9.08349	9.20715	9.13338	9.55592	9.14875	8.76845	7.45396	7.70635	7.23086	7.2703	7.97942	7.53638	7.70883
45922	ILMN_3188106	CYTH2	6560133	9266	1.56982	1.12127e-15	47208.2	1	1.11974e-126	0.565	0.00109981	ILMN_1755016	SLC26A10	5570189	65012	6.93355	6.857	7.15194	6.90216	6.98262	6.83251	6.98875	7.01605	7.07677	6.9703	7.05601	7.03804	6.76196	6.88797	6.89861	6.89579	6.72087	6.77178	6.71049
46842	ILMN_1800750	ZNF692	20431	55657	1.56889	1.27489e-10	47322.1	1	9.20828e-129	0.405	0.00084728	ILMN_2049417	TMEM86B	3290161	255043	7.39521	7.59639	7.44542	7.20446	7.21271	7.10963	7.37715	7.19534	7.2465	7.45417	7.38029	7.49081	6.99159	6.89942	6.65953	6.93985	7.0953	7.20336	7.00495
46068	ILMN_1781431	GLCCI1	5290079	113263	1.56827	4.52653e-15	47248.9	1	4.04274e-127	0.5125	0.00101085	ILMN_2365667	C9orf131	4570674	138724	6.65264	6.56402	6.46583	6.55969	6.5526	6.6915	6.558	6.61985	6.4367	6.57636	6.53702	6.62349	6.40443	6.43221	6.47816	6.45596	6.44481	6.42938	6.37519
45570	ILMN_1660519	C3orf70	1690487	285382	1.56795	4.19428e-17	47038.1	1	2.53914e-135	0.15	0.000393701	ILMN_2173651	TBC1D3	2650398	84218	7.04215	7.08376	7.17168	6.70417	6.64626	6.76131	6.83352	6.71721	6.80243	6.87489	6.77421	6.88366	6.61391	6.70381	6.65752	6.71532	6.63413	6.73518	6.65753
46879	ILMN_1749403	TSPAN33	4250753	340348	1.56767	2.22185e-10	47322.4	1	1.00816e-136	0.1275	0.00035124	ILMN_1735052	ULK1	1740373	8408	9.77314	9.74539	9.69168	9.75882	9.66288	9.69001	10.2776	10.2757	10.0655	9.99746	9.90115	10.1695	9.53227	9.42986	9.38297	9.80386	9.17256	9.00002	9.15889
45149	ILMN_2249473	SPTLC1	430669	10558	1.5676	2.09499e-18	46757.3	1	3.54916e-133	0.215	0.00052439	ILMN_1733441	POGZ	3890465	23126	7.24456	7.33508	7.27175	6.69053	6.98739	6.78457	6.8894	6.96007	6.80969	6.92997	6.99872	7.10975	6.71501	6.96592	6.83503	6.86458	6.6457	6.68224	6.65657
46841	ILMN_2155719	NBPF10	1510681	440673	1.56741	1.26731e-10	47322.1	1	3.50064e-128	0.425	0.000867347	ILMN_1700306	OCIAD2	6420392	132299	9.51499	9.37626	9.30891	7.93239	7.88243	8.00751	7.30005	7.38911	7.23445	6.78256	6.92566	6.9108	6.948	6.68212	6.91818	7.02591	6.821	6.74065	6.68816
21822	ILMN_2371685	UBE2E1	4050070	7324	1.56728	4.48149e-36	26913.2	1	1.96358e-123	0.945	0.00163778	ILMN_1768226	ARMCX6	4150020	54470	7.04383	6.96798	7.14174	6.97213	7.14265	7.03019	7.07216	7.1633	7.01299	6.92931	7.35302	7.33024	6.96958	7.09066	7.27866	7.35818	6.87122	6.92055	6.92142
25017	ILMN_2278590	MEST	990070	4232	1.56674	3.88778e-34	29867.4	1	1.43967e-134	0.175	0.000444162	ILMN_2346987	LPA	6510358	4018	6.59667	6.6339	6.57611	6.56338	6.53952	6.60485	6.5615	6.40985	6.59787	6.47228	6.5682	6.57418	6.56402	6.67006	6.41533	6.43569	6.73949	6.57522	6.57301
46585	ILMN_3249230	LOC100133649	1570059	100133649	1.56665	3.55286e-12	47317.7	1	1.22046e-127	0.48	0.000958084	ILMN_1794333	POU2F1	7320687	5451	7.47098	7.62876	7.24274	7.2485	7.25087	7.20118	7.14104	7.05142	7.1304	7.21787	7.08764	7.0573	7.05288	7.03181	7.01237	6.97192	7.05876	6.8918	6.95245
42923	ILMN_1666776	KCNQ2	1510075	3785	1.56525	3.05722e-22	44883.5	1	1.57144e-121	01,01,2775	0.00205717	ILMN_1823906		1260050		6.68007	6.70957	6.68035	6.67633	6.79979	6.70354	6.85851	6.85715	6.76332	6.95495	6.59361	6.65139	6.73846	6.69867	6.61342	6.55032	6.61078	6.65501	6.80588
47237	ILMN_1653501	SEMA3B	430181	7869	1.56466	4.8463e-07	47323	1	1.25412e-141	0.0625	0.000204248	ILMN_1697448	TXNIP	1240440	10628	12.2685	12.1654	12.078	10.9919	10.9124	11.2444	11.9323	12.0228	11.8402	12.8255	12.4075	12.5616	10.9011	10.3777	10.7186	9.2933	10.9928	10.6808	10.7524
47293	ILMN_2388466	TIA1	5310358	7072	1.56444	4.97286e-06	47323	1	5.55991e-137	0.1225	0.000340278	ILMN_3240226	LOC791120	4920706	791120	8.75493	8.81419	8.83226	8.33289	8.13192	8.35967	8.52889	8.32801	8.59981	9.17359	8.73066	9.22357	8.27295	7.77354	7.6396	8.01767	7.32397	7.14712	7.19601
47094	ILMN_1657554	TSPYL2	6650743	64061	1.56352	1.65738e-08	47323	1	2.27974e-131	0.28	0.000637813	ILMN_2321931	DCLRE1C	6860647	64421	7.56938	7.62505	7.52996	7.51874	7.57413	7.6042	7.54676	7.54676	7.76801	7.62643	7.67423	7.40943	7.4559	7.30719	7.10194	7.37946	7.32824	7.12128	7.24608
45173	ILMN_3237177	FAM175A	990332	84142	1.563	2.50748e-18	46778.3	1	8.36166e-129	0.4025	0.000845588	ILMN_3236428	TMEM170B	4780491	100113407	9.60286	9.59439	9.68649	9.73138	9.58028	9.77314	9.41145	9.24473	9.24426	9.10612	9.22435	9.26466	9.51313	9.22724	9.03297	9.32631	9.20445	9.17098	9.02105
46744	ILMN_2158164	ZNF430	1450685	80264	1.56203	3.06759e-11	47321.1	1	6.25533e-128	0.4475	0.000907708	ILMN_1685631	KIAA0892	7400243	23383	8.98701	8.90426	8.98739	8.76213	8.84174	8.78233	8.82534	8.80209	8.83358	8.95059	9.13481	8.9925	8.70057	8.74198	8.79918	8.76888	8.28808	8.29264	8.3289
47301	ILMN_3205910	LOC100131541	2100491	100131541	1.56155	6.37601e-06	47323	1	3.20249e-139	0.09	0.000272727	ILMN_2364828	OGT	1430176	8473	9.74117	9.8001	9.65092	9.20873	9.10585	8.94717	9.12248	9.01505	9.25588	9.571	9.40218	9.76823	8.67693	8.56518	8.68352	8.73726	8.16657	8.0511	7.96688
44613	ILMN_1664912	IL11RA	2760148	3590	1.56069	1.16425e-19	46331.8	1	2.32613e-126	0.6	0.00115385	ILMN_1758129	OR6F1	2360687	343169	6.50361	6.74816	6.58409	6.59735	6.55447	6.52183	6.40421	6.49638	6.53079	6.64342	6.42233	6.43516	6.46208	6.4736	6.41926	6.44836	6.41245	6.47713	6.4113
47183	ILMN_1693538	STK36	6420161	27148	1.55996	1.20551e-07	47323	1	4.35359e-131	0.29	0.000656109	ILMN_1731745	NINJ2	6860278	4815	7.79504	7.77013	7.89742	7.89426	7.82378	8.05369	8.06331	8.02837	7.93747	7.51097	7.35416	7.24705	6.66068	6.80993	6.76125	6.85403	6.77903	6.79355	6.70665
46512	ILMN_1813639	NKAIN4	7550603	128414	1.55959	1.21825e-12	47314.3	1	7.32835e-123	1.0375	0.00174958	ILMN_3228037	LOC729389	2630133	729389	7.21128	7.13353	7.0104	7.13951	6.99397	7.01834	6.92637	7.08511	7.04049	7.02034	7.09724	7.08847	7.12673	6.94066	6.78061	6.77175	6.81526	6.67913	6.7039
44599	ILMN_1680579	ATP2B4	6100482	493	1.5591	1.09605e-19	46321.5	1	1.80761e-123	0.9425	0.00163628	ILMN_3226467	LOC730200	5700750	730200	6.75995	6.7651	6.64637	6.67399	6.63007	6.70899	6.64591	6.67097	6.7269	6.83957	6.5327	6.57501	6.49359	6.62925	6.51463	6.75219	6.48862	6.45747	6.50914
46017	ILMN_1792885	CTSC	2640768	1075	1.55892	2.3786e-15	47231.8	1	8.19744e-134	0.205	0.000503686	ILMN_1687392	NRK	3130471	203447	6.96266	6.99812	7.09334	7.33149	6.98893	7.04806	7.10918	7.0942	7.12729	7.09621	7.01589	7.0303	6.94426	6.98018	6.91793	7.04506	6.66697	6.87736	6.89425
46197	ILMN_3243664	LOC440353	270747	440353	1.55813	2.48329e-14	47281.8	1	1.59225e-127	0.48	0.000958084	ILMN_1658830	C10orf26	150678	54838	8.12442	8.11446	8.04422	7.7403	7.6608	7.79823	8.14831	7.83881	7.82948	7.91769	7.70555	7.80561	7.32015	7.68587	7.59226	7.60433	7.63337	7.64477	7.52867
3805	ILMN_1764573	XIST	1690440	7503	1.55796	3.17748e-71	1222.02	0.321162	2.38213e-139	0.09	0.000272727	ILMN_1774390	LOC441054	4200180	441054	6.80378	6.61848	6.96236	6.68309	6.48921	6.70793	6.66317	6.70569	6.48406	6.50362	6.6533	6.75895	6.76429	6.87667	7.03755	6.81745	6.84157	6.93756	6.83646
47236	ILMN_3248247	LOC100134634	5960240	100134634	1.55732	4.76712e-07	47323	1	2.21162e-135	0.15	0.000393701	ILMN_1701603	ALPL	6100356	249	7.06042	7.14083	7.11063	7.22858	7.29258	7.31995	8.27456	8.19325	8.11821	7.90516	7.98979	7.87469	6.9137	6.95141	7.0114	6.79243	6.85654	6.81974	6.86358
46383	ILMN_1761068	MGC52000	2320463	375260	1.55685	2.27789e-13	47305.2	1	1.7643e-124	0.795	0.00143243	ILMN_1673933	LOC440341	870037	440341	10.2514	10.3368	10.4591	9.22038	9.37368	9.13709	9.35071	9.44492	9.52419	9.97399	9.77779	10.0951	9.58461	8.72715	8.8788	9.44718	9.13286	8.98271	8.78982
46366	ILMN_3261345	LOC100130053	4890519	100130053	1.5566	1.86415e-13	47303.8	1	5.90357e-126	0.6275	0.00119297	ILMN_3251303	NR2C2	20301	7182	7.61153	7.6127	7.71089	7.42048	7.52494	7.60548	7.62339	7.59393	7.772	7.79769	7.76745	7.84798	7.65968	7.52541	7.3842	7.55168	7.2086	7.258	7.18258
46979	ILMN_1759330	KIF1A	6520440	547	1.55612	1.22125e-09	47322.8	1	2.31949e-138	0.0975	0.000281792	ILMN_1681703	FOXO3	6200692	2309	11.5155	11.4576	11.3042	11.3847	11.2463	11.4136	10.9963	11.0802	11.0254	10.9763	10.9374	10.8572	10.3525	10.2783	9.97196	10.611	10.7643	10.6277	10.8726
47259	ILMN_2410421	NBPF1	2640519	55672	1.55546	1.03155e-06	47323	1	4.10232e-135	0.1575	0.000406977	ILMN_1836469		3420494		8.22654	8.32025	8.3074	7.69801	7.80472	7.69997	7.82404	7.91292	7.68059	7.80472	7.86069	8.20369	7.38842	7.20739	7.01317	7.5474	7.39424	7.35967	7.29797
46731	ILMN_3225102	ZNF738	290600	148203	1.5554	2.743e-11	47321	1	1.96402e-131	0.275	0.000630734	ILMN_1742260	SSFA2	3990674	6744	8.88381	8.91836	8.92725	8.23713	8.51241	8.59473	8.0578	8.09509	8.06425	8.47187	8.41405	8.47525	8.32576	7.96397	7.8703	7.94678	8.079	8.05486	7.91918
46580	ILMN_1752032	PPP2R3B	5360020	28227	1.55466	3.24946e-12	47317.4	1	8.71559e-130	0.3425	0.000741342	ILMN_2412521	KIAA0101	7550470	9768	14.1435	14.086	14.1864	13.8624	13.9987	13.8957	14.0059	14.0177	13.9987	13.9299	14.238	14.0137	14.178	13.5612	13.4501	13.7561	13.594	12.9968	13.4416
47249	ILMN_1703433	PLSCR3	6940255	57048	1.55449	6.6449e-07	47323	1	2.69576e-135	0.1525	0.000397135	ILMN_3248247	LOC100134634	5960240	100134634	7.88203	7.76154	7.81803	7.62023	7.44896	7.39987	7.63692	7.32408	7.49	8.14734	7.69482	7.91878	7.11122	6.87677	6.88168	7.35946	6.91914	6.96726	6.85539
18373	ILMN_1652677	FAM89A	4040242	375061	1.55206	1.67176e-38	23316.2	1	7.96219e-130	0.34	0.00073913	ILMN_1675425	OR4D1	5690192	26689	6.46093	6.51753	6.71317	6.63886	6.642	6.57154	6.55418	6.56406	6.54044	6.57063	6.86832	6.48628	6.61578	6.6899	6.58775	6.66752	6.55559	6.68463	6.58939
47278	ILMN_1779163	C11orf67	3310228	28971	1.55105	2.44287e-06	47323	1	9.07622e-137	0.1275	0.00035124	ILMN_1777660	RNF144	3450136	9781	10.7084	10.6958	10.4862	9.9555	10.0133	10.1606	10.1517	10.2367	10.1111	10.1667	10.2707	10.0851	9.46091	9.39459	9.43703	9.70042	9.22724	9.19683	8.97546
47253	ILMN_1782057	ATP8B2	6960168	57198	1.55017	7.69972e-07	47323	1	2.49819e-135	0.15	0.000393701	ILMN_3234837	PKDCC	3990494	91461	7.47162	7.48529	7.53375	7.44948	7.48048	7.77587	8.68081	8.59473	8.59	7.95115	7.65217	7.8007	7.11172	7.04078	6.95098	7.08598	7.09059	7.14908	7.19203
46122	ILMN_1765109	TNFRSF25	3990224	8718	1.55001	9.02246e-15	47264.2	1	2.52194e-121	01,01,3125	0.0021	ILMN_1740418	CYP27B1	2900725	1594	7.19707	7.35869	7.27252	7.09724	7.24496	7.08122	7.25275	7.28232	7.41908	7.63427	7.41466	7.46733	7.04487	6.9751	6.96803	7.37518	7.00666	6.90893	6.93486
21071	ILMN_1651547	SEMA3E	2190243	9723	1.5496	1.50248e-36	26199.8	1	1.72119e-114	01,03,1984	0.0048731	ILMN_3254022	LOC100130644	1400368	100130644	6.59128	6.3927	6.59352	6.49947	6.50043	6.3603	6.52065	6.53962	6.44801	6.47289	6.55783	6.52372	6.65859	6.43433	6.50136	6.62905	6.53786	6.44192	6.54668
46061	ILMN_3187612	LOC100128084	4280309	100128084	1.54947	3.97282e-15	47245.6	1	3.96874e-128	0.425	0.000867347	ILMN_1654313	LOC730995	6480274	730995	7.05836	6.95415	6.95678	7.06993	7.2722	7.13528	7.14998	7.22326	7.09549	7.22162	6.9776	7.22635	7.20677	6.87333	6.89129	6.79547	6.98209	6.81262	6.88628
46247	ILMN_1686750	MGEA5	6840356	10724	1.54932	4.39436e-14	47289.5	1	1.11709e-127	0.4775	0.000958084	ILMN_1677534	SCAP	3140382	22937	10.6528	10.6216	10.635	10.6334	10.6192	10.4823	10.9312	10.8732	11.053	10.9963	10.9434	11.0001	10.5225	10.6121	10.5204	10.6369	10.2719	10.4338	10.5122
31778	ILMN_1734929	BBOX1	3400386	8424	1.54931	3.20228e-30	35757.9	1	4.09606e-127	0.5125	0.00101085	ILMN_3180960	LOC100129478	1410220	100129478	6.71786	6.67899	6.74875	6.81287	6.68286	6.66793	6.75616	6.67917	6.70818	7.02529	6.75947	6.58266	6.80915	6.68594	6.81889	6.74574	6.69735	6.70031	6.58571
47113	ILMN_1705144	ULK1	770440	8408	1.54803	2.71672e-08	47323	1	9.79108e-132	0.265	0.000612009	ILMN_1722522	CCNT2	3520382	905	8.81185	8.68986	8.72147	8.42852	8.50465	8.53309	8.61044	8.33265	8.57108	8.67391	8.44806	8.67076	8.12093	8.14908	8.24932	8.30465	8.18649	8.05369	8.00451
10907	ILMN_1731397	STMN4	6860138	81551	1.54797	9.43285e-47	13032.5	1	1.45122e-121	1.275	0.00205717	ILMN_3253606	LOC100130849	6900358	100130849	6.64009	6.29117	6.53142	6.43146	6.64275	6.70593	6.55218	6.46703	6.58041	6.71884	6.53833	6.49717	6.57994	6.73342	6.58012	6.68108	6.63103	6.65504	6.56111
46743	ILMN_1665095	NELF	3140193	26012	1.54699	3.02957e-11	47321.1	1	4.78881e-123	01,01,2012	0.00171769	ILMN_1705261	CAPN1	1570672	823	8.95282	9.26868	8.98229	8.94529	8.92822	8.82124	9.37477	9.29483	9.35901	8.88831	8.97812	9.01237	8.47344	8.77649	8.75586	8.54968	8.60211	8.66728	8.77411
46902	ILMN_3205264	LOC100133312	6620373	100133312	1.54598	3.50759e-10	47322.5	1	2.22705e-131	0.28	0.000637813	ILMN_1774901	GDPD3	5390121	79153	7.47766	7.28924	7.4032	6.86323	6.98585	7.0495	7.12622	6.98293	6.9447	7.24361	7.19182	7.28493	7.06387	6.70763	6.78345	6.95449	6.70443	6.75121	6.66296
44516	ILMN_1654629	TMEM175	1090564	84286	1.54592	7.98598e-20	46264.5	1	2.1539e-121	01,03,2012	0.00208668	ILMN_1799110	LOC651961	1170097	651961	6.55674	6.5894	6.60515	6.60286	6.55231	6.51401	6.61182	6.46163	6.55768	6.63643	6.63544	6.67894	6.57604	6.39304	6.48522	6.4991	6.58559	6.51014	6.48822
42255	ILMN_1758633	CCDC130	3830538	81576	1.54563	5.55484e-23	44313.1	1	5.49186e-120	01,01,6475	0.00250761	ILMN_1715259	OR6V1	2940612	346517	6.7657	6.85705	6.74873	6.61116	6.61455	6.77063	6.73659	6.67129	6.76629	6.86092	6.82104	6.75121	6.71114	6.87554	6.66425	6.69824	6.54138	6.54183	6.5806
46998	ILMN_1727142	IKBKB	1260438	3551	1.54396	1.63316e-09	47322.8	1	7.35935e-129	0.3975	0.000836842	ILMN_3279449	LOC728052	1340008	728052	7.79164	7.7961	7.93803	6.97749	7.07689	7.04878	7.4753	7.52162	7.28933	8.17327	8.25123	8.56843	7.23307	6.93592	6.85649	7.08129	6.9289	6.77684	6.83603
46870	ILMN_2395375	GABBR1	7550328	2550	1.54361	2.01938e-10	47322.4	1	9.3961e-131	0.2975	0.000658186	ILMN_2228196	C6orf170	3930671	221322	7.83407	7.79125	7.80956	7.7624	7.67248	7.65194	7.7305	7.68985	7.64636	7.75154	7.8902	7.55129	7.69541	7.34765	7.52629	7.47834	7.56673	7.26685	7.43621
44016	ILMN_1730773	SNORA70	650278	26778	1.54213	9.32828e-21	45816.9	1	3.87764e-125	0.71	0.00130996	ILMN_1844925		7570202		6.87771	6.77505	6.77872	7.10918	6.93051	6.92625	7.00009	6.79008	6.92935	6.9845	6.81331	6.9146	6.54392	6.56448	6.93414	6.78656	6.7363	6.82183	6.80819
46460	ILMN_2408987	SMARCD3	460463	6604	1.54104	6.25672e-13	47311.4	1	1.15358e-135	0.1375	0.000365691	ILMN_1706990	ZNF271	3180189	10778	8.73853	8.61015	8.58273	8.45971	8.4412	8.47041	8.6725	8.57302	8.46661	8.92725	8.7477	8.89723	8.31674	8.34009	8.31752	8.42532	8.41504	8.35793	8.35156
46358	ILMN_1814074	PHKA2	1050059	5256	1.53999	1.7168e-13	47303.2	1	3.50504e-124	0.8475	0.00150266	ILMN_1659782	STK19	4640142	8859	9.49233	9.63901	9.6008	8.84774	8.73357	8.87275	8.60888	8.73252	8.59428	8.92922	8.83333	9.37518	8.72267	8.58111	8.50407	8.8827	8.38704	8.40578	8.29565
46935	ILMN_1681703	FOXO3	6200692	2309	1.53912	5.843e-10	47322.7	1	3.67199e-136	0.135	0.000363881	ILMN_3250321	PTP4A3	4480286	11156	8.24739	7.81003	7.99067	7.76652	8.01709	7.80388	7.70803	7.47879	7.71408	7.60688	7.79528	7.64071	7.41638	7.62945	7.56875	7.38105	6.98908	6.93609	7.18117
6718	ILMN_2086470	PDGFRA	6940609	5156	1.53587	2.31517e-57	5167.77	0.769242	1.59308e-136	0.13	0.000355191	ILMN_1808356	FAM3A	3440091	60343	10.0782	10.1672	10.1071	9.86004	9.93699	9.94379	10.7913	10.6814	10.8507	10.8717	10.9213	10.887	10.4883	10.1024	10.3006	10.0672	10.7	10.9332	10.6943
47176	ILMN_2220320	RPL7L1	6420010	285855	1.53476	1.04884e-07	47323	1	5.97371e-131	0.295	0.000658186	ILMN_1666819	PHLDB1	5130093	23187	10.7503	10.828	10.7186	9.60373	9.86658	9.92047	10.3816	10.4752	10.4476	10.1562	10.136	10.2994	9.49115	9.30123	9.53891	9.82929	9.09287	9.16598	9.12394
45578	ILMN_1693452	GAL3ST4	4180603	79690	1.53408	4.51223e-17	47043.2	1	8.06844e-132	0.26	0.000604651	ILMN_1652754	ZNF428	1820543	126299	12.7805	12.9257	12.9019	13.0677	12.98	13.1007	13.2624	13.3559	13.2562	13.1314	13.1436	13.0774	12.4178	12.7453	12.456	12.9303	12.7199	12.9521	12.7163
46242	ILMN_3246766	LOC100132247	6060014	100132247	1.53405	4.02833e-14	47288.5	1	1.3945e-124	0.78	0.00141049	ILMN_2054554	DTWD2	2940372	285605	9.88014	9.58805	9.81383	8.90648	9.39816	8.91605	9.04319	9.52486	9.55068	9.60691	9.60892	9.48094	9.55873	8.84145	8.27022	9.08887	8.94465	8.33637	8.84598
39228	ILMN_3304898	LOC92755	2140400	92755	1.53363	1.42835e-25	41809.9	1	2.61721e-121	01,01,1932	0.00210526	ILMN_3309844	MIR448	6280546	554212	6.78623	6.8582	6.8925	7.04782	6.72895	7.01562	6.87369	6.84102	6.93388	6.66191	6.7165	6.50282	6.7179	6.98032	6.72574	6.77885	6.71239	6.5936	6.52411
46999	ILMN_2347193	GSDMB	5390608	55876	1.53361	1.69955e-09	47322.8	1	1.13744e-125	0.645	0.00121013	ILMN_2366041	ITM2C	2650762	81618	12.6299	12.887	12.5808	11.9939	11.8546	11.9292	11.9083	11.9124	11.8345	11.7178	11.627	11.6543	11.5424	11.5192	11.6752	11.73	11.2179	11.3728	11.135
47175	ILMN_1677487	ANKZF1	580598	55139	1.53351	1.02227e-07	47323	1	9.94854e-128	0.465	0.000935614	ILMN_1791366	RCOR2	110253	283248	9.71084	9.97948	9.84692	9.66675	9.56917	9.8309	9.85151	9.79724	9.74863	10.483	10.3742	10.4811	8.6829	9.02781	9.00521	8.96774	8.3486	8.48696	8.4817
47174	ILMN_1656184	PI4KAP1	2360414	728233	1.53317	9.99357e-08	47323	1	3.01377e-129	0.3675	0.000781915	ILMN_2144162	FLJ25006	4280328	124923	8.06425	7.94985	8.12784	7.44604	7.45473	7.39231	7.87081	7.67614	7.76775	7.99112	7.95836	8.34072	7.61708	7.19028	7.2439	7.27829	7.26685	7.19019	7.0174
47241	ILMN_1694731	CLCN7	2060088	1186	1.53237	5.07156e-07	47323	1	3.19333e-134	0.1925	0.000482456	ILMN_1805778	RBM12B	450132	389677	8.40128	8.39902	8.24244	8.3678	8.11802	8.11905	8.25953	8.25924	8.41226	8.40804	8.55093	8.38374	8.09873	7.79038	7.96397	7.91594	7.73973	7.53178	7.86715
47068	ILMN_1772286	OCIAD2	3310025	132299	1.53211	8.48774e-09	47323	1	1.50058e-124	0.78	0.00141049	ILMN_1738276	TMEM185A	6980400	84548	8.29519	8.34401	8.48416	8.28808	8.30713	8.33461	8.50104	8.52585	8.3379	8.47317	8.33265	8.40678	8.13052	8.12907	8.14229	8.20044	7.80497	7.72502	7.83599
47196	ILMN_1766797	CCS	2600286	9973	1.53185	1.50353e-07	47323	1	1.18806e-129	0.3475	0.000748922	ILMN_1874689		6370228		7.5453	7.53964	7.25953	7.06452	7.308	7.20535	7.59577	7.55557	7.56128	7.50875	7.28007	7.58787	7.08567	6.95068	6.99998	7.12534	6.86728	6.75808	6.9184
46056	ILMN_1655126	PI4KAP2	1240136	375133	1.53105	3.73809e-15	47244.1	1	9.92522e-119	2.0675	0.00303152	ILMN_1772644	EML3	3400397	256364	9.02708	9.19099	9.20246	8.70017	8.73252	8.69842	9.28972	9.14776	9.2638	9.23077	9.10347	9.22874	8.51019	8.44827	8.05369	8.55539	8.8862	8.96463	8.84661
38668	ILMN_1711888	COBL	610189	23242	1.53072	5.71713e-26	41360.4	1	4.34041e-122	01,01,2018	0.00195041	ILMN_1857439		1820537		6.72089	6.95862	6.72911	6.7406	6.73805	6.73808	6.71287	6.85031	6.63043	6.53965	6.7578	6.74506	6.73672	6.78329	6.75797	6.63494	6.7192	6.61437	6.6555
46281	ILMN_3236249	LOC727877	5360544	727877	1.52921	7.25061e-14	47295.2	1	1.21189e-121	01,01,2026	0.00204545	ILMN_2376458	CSF2RA	2900053	1438	10.8616	10.387	10.5759	10.4952	10.4692	10.0489	10.261	10.6251	10.4387	10.0259	10.7195	10.4497	10.641	10.0307	9.8492	10.1066	9.77271	9.44605	9.56026
46160	ILMN_2054554	DTWD2	2940372	285605	1.5275	1.54369e-14	47274.2	1	2.32203e-125	0.68	0.00126389	ILMN_1905310		1740709		7.09737	6.92898	6.89621	7.11414	6.96085	7.00881	7.13494	7.07903	7.05255	7.12238	7.09233	7.20526	6.75108	6.89785	6.9113	6.82373	6.94835	6.89129	6.84237
47209	ILMN_1661363	CDC14B	4200148	8555	1.52749	2.20073e-07	47323	1	1.57267e-132	0.2325	0.00055622	ILMN_3239343	STAG3L3	3440441	442578	9.35802	9.27656	9.58505	9.32329	9.03397	9.12696	9.61536	9.30779	9.38004	9.33437	9.13129	9.68199	9.23659	8.55413	8.59313	8.61856	8.17215	7.56229	7.71621
46584	ILMN_1779171	SGSM2	1940273	9905	1.52747	3.48892e-12	47317.6	1	1.15613e-123	0.9225	0.00161559	ILMN_1765729	MAML2	50491	84441	8.3905	8.23747	8.14254	7.86267	7.97784	7.9433	8.13354	7.77316	7.84778	7.90415	8.12384	8.14398	7.65217	7.70121	7.76625	7.99887	7.46049	7.45853	7.35914
6038	ILMN_3243644	LOC100132564	3780767	100132564	1.52726	5.34417e-60	4001.75	0.662691	9.05682e-152	0.01	4.7619e-05	ILMN_1779343	SNCB	840671	6620	6.89727	6.7999	6.75042	6.6547	6.75325	6.64103	6.73574	6.70455	6.67255	6.48697	6.65165	6.64418	6.8665	6.79677	6.90451	6.97468	6.87582	6.77498	6.74897
15912	ILMN_1805792	TRIO	5340576	7204	1.52668	1.23084e-40	20326.7	1	2.55771e-118	2.1775	0.0031241	ILMN_1749751	KLHL17	6450706	339451	6.76057	6.51074	6.71629	6.78283	6.78308	6.60754	6.69043	6.54859	6.89404	6.69114	6.66197	6.76805	6.85078	6.69932	6.75529	6.68573	6.79402	6.76412	6.78377
43415	ILMN_1806951	CSTF3	1010367	1479	1.52663	1.20827e-21	45292	1	9.77698e-120	1.725	0.00259789	ILMN_3234823	LOC729338	670553	729338	6.50486	6.75244	6.70267	6.73451	6.71905	6.88391	6.75691	6.59404	6.56191	6.77862	6.53913	6.57489	6.57669	6.60785	6.56115	6.66587	6.60283	6.51655	6.55358
47290	ILMN_1676361	ARHGAP22	510520	58504	1.52554	4.14728e-06	47323	1	2.37783e-137	0.11	0.000309859	ILMN_2206272	D2HGDH	2710129	728294	10.1389	10.1764	10.2719	9.83133	9.83225	9.76319	10.1024	10.0041	9.96883	10.133	9.995	10.2561	9.34307	9.49664	9.22268	9.44969	9.18897	9.08269	9.0595
46633	ILMN_3249286	SNORD12C	1510228	26765	1.52515	6.60128e-12	47319	1	6.93589e-128	0.45	0.000910931	ILMN_1780671	PLEKHG3	4010397	26030	7.86903	7.70343	7.60648	8.01767	7.96903	7.88243	8.07072	8.02792	7.9887	8.1122	7.89087	7.95367	6.98928	7.3583	7.25117	7.55945	7.32467	7.32561	7.29429
47027	ILMN_3206390	LOC727808	3890630	727808	1.52481	3.16055e-09	47322.9	1	4.20027e-125	0.7125	0.00131215	ILMN_1793220	GART	3780435	2618	8.89821	8.8749	8.82907	8.91605	8.91451	9.09023	9.10542	9.17445	9.08621	9.20807	9.39495	9.69403	8.86504	8.85924	8.80671	8.76845	8.32547	8.6641	8.4923
47210	ILMN_2175447	ZNF767	5090544	79970	1.52479	2.27959e-07	47323	1	3.32819e-130	0.31	0.000678337	ILMN_2091084	C8orf37	5360390	157657	11.9634	11.8239	12.1371	11.553	11.7416	11.5818	11.7337	12.0306	11.8068	11.9337	11.9922	11.8588	11.7865	11.0166	10.8701	11.3484	11.0705	10.5638	11.0185
45638	ILMN_3237656	LOC730313	6020743	730313	1.52431	6.89229e-17	47071.8	1	1.02307e-126	0.565	0.00109981	ILMN_1694569	LOC645100	6550441	645100	7.611	7.64535	7.62181	7.72843	7.7831	7.77779	7.63532	7.64387	7.77341	7.78034	7.56574	7.7319	7.35597	7.4841	7.64374	7.75352	7.23454	7.27311	7.26999
45805	ILMN_1677843	RAB24	6560373	53917	1.52373	2.98916e-16	47154	1	2.31533e-123	0.96	0.00165094	ILMN_2343677	SOX5	1050091	6660	6.79678	6.73228	6.66893	6.89269	6.9051	6.89514	7.08148	7.00747	7.11474	6.89161	6.80262	6.87179	6.80436	6.78736	6.62328	6.69547	6.75684	6.72583	6.72373
45965	ILMN_1664802	WSB1	6110091	26118	1.52353	1.59654e-15	47220	1	3.0439e-124	0.835	0.00148313	ILMN_1763524	LZTS2	2940671	84445	7.71513	7.52241	7.65706	7.75435	7.47834	7.58008	7.7345	7.76107	7.75835	7.58144	7.50573	7.35937	7.52731	7.54783	7.46116	7.44175	7.3487	7.32185	7.4448
46402	ILMN_3304111	LOC729978	6980601	729978	1.52342	2.94658e-13	47307	1	3.90834e-127	0.5125	0.00101085	ILMN_3228529	TMEM191A	1340477	84222	7.19534	7.06163	7.07496	7.12409	7.06372	6.94659	6.94015	7.08187	7.02997	6.94569	7.1704	7.08201	7.094	6.83698	6.68408	6.86274	6.9191	6.79151	6.74363
44930	ILMN_2358560	TIAM2	7050612	26230	1.52138	5.51435e-19	46581.7	1	2.18306e-128	0.42	0.000867347	ILMN_1658175	GGA1	6250414	26088	7.0787	7.10385	7.04002	7.00511	6.90032	7.01129	6.84212	6.64829	6.73202	6.77387	6.78573	6.89087	6.78396	6.75419	6.84566	6.94215	6.57474	6.64319	6.5716
46538	ILMN_1679838	WBP5	7510731	51186	1.52132	1.78274e-12	47315.7	1	6.80054e-118	01,02,1934	0.00330508	ILMN_1779171	SGSM2	1940273	9905	12.0144	12.0126	11.8783	11.204	11.2455	11.1677	11.4681	11.4971	11.4077	11.9451	11.7711	11.965	11.4576	11.045	11.0542	11.441	10.6739	10.6847	10.6916
46684	ILMN_3301468	LOC729324	2320731	729324	1.52099	1.38024e-11	47320.2	1	1.29469e-126	0.5675	0.00109981	ILMN_3255792	LOC100128505	780170	100128505	13.3184	13.3634	13.282	12.8694	12.8053	12.6932	12.8315	13.2	12.8406	13.0947	13.2858	13.2112	13.1436	12.202	11.9451	12.6372	12.7525	11.8866	12.3132
43839	ILMN_1804490	PRKRIP1	1710746	79706	1.52078	4.96638e-21	45665.1	1	1.89919e-120	1.535	0.00236883	ILMN_1781769	CCRL1	1470128	51554	6.661	6.56443	6.72475	6.61897	6.58198	6.51642	6.66602	6.65865	6.49149	6.55299	6.74081	6.61946	6.69388	6.53873	6.50005	6.48481	6.49968	6.5374	6.5819
43792	ILMN_1771620	SNRPB2	6270288	6629	1.52062	4.20466e-21	45623.9	1	2.7528e-128	0.425	0.000867347	ILMN_1796082	DHX57	730180	90957	6.69029	6.87161	6.66649	6.77426	6.75146	6.78494	6.78348	6.93598	6.7701	6.63109	6.74939	6.91302	6.85187	6.80815	6.60984	6.63758	6.66456	6.62666	6.67378
47254	ILMN_1679401	TRPM4	870437	54795	1.52007	8.13463e-07	47323	1	9.19615e-132	0.265	0.000612009	ILMN_2410421	NBPF1	2640519	55672	8.06331	8.42647	8.22654	8.28967	7.88841	7.62258	7.89681	7.93466	7.85217	7.91292	7.91146	8.21113	7.49683	7.61725	7.54247	7.38551	7.22635	6.98498	7.14141
43388	ILMN_1770338	TM4SF1	2680110	4071	1.52001	1.14406e-21	45276.5	1	9.12718e-131	0.2975	0.000658186	ILMN_3251432	LOC158301	3140458	158301	6.79419	6.9332	6.93578	6.89108	6.90678	6.94295	6.77773	6.84123	6.65647	6.77942	6.84528	6.81646	6.88943	6.73994	6.68847	6.84094	6.73975	6.80572	6.71837
32620	ILMN_1716869	GPM6A	2690008	2823	1.51963	9.64185e-30	36447.9	1	7.66121e-126	0.63	0.00119318	ILMN_1904682		4390519		6.71767	6.68838	6.71583	6.69043	6.71527	6.73561	6.76194	6.67605	6.75272	6.65326	6.72697	6.74926	6.63016	6.87456	6.85624	6.71455	6.59923	6.51524	6.54204
25130	ILMN_1661599	DDIT4	3190148	54541	1.51936	4.46473e-34	29960.1	1	3.9166e-123	0.99	0.00169231	ILMN_1760718	ZMIZ2	7150541	83637	8.69109	8.49841	8.57776	8.24273	8.38646	8.26425	7.81411	7.79317	7.95533	8.28129	7.93054	7.91753	8.05797	8.2526	8.25208	8.43937	7.47073	7.40984	7.47901
47221	ILMN_1736742	GLT25D2	6840600	23127	1.51839	2.9775e-07	47323	1	2.03263e-131	0.275	0.000630734	ILMN_1804652	PLEKHH3	1070709	79990	9.18705	9.03689	9.27755	8.81812	8.77048	8.69907	8.73969	8.70498	8.71617	9.00454	8.75521	8.71136	8.54696	8.38043	8.33684	8.51657	8.03903	8.48771	8.45226
33411	ILMN_1746343	LOC643985	290128	643985	1.51711	2.81691e-29	37104.1	1	4.5328e-118	01,02,2875	0.00325391	ILMN_1784774	P2RY10	7400152	27334	6.85067	6.89444	6.91001	6.79343	6.67479	6.62792	6.75884	6.81557	6.90924	6.6696	6.78355	6.68424	6.80011	7.00648	6.76504	6.79963	6.48413	6.57432	6.55569
45946	ILMN_1789112	TMEM145	5490598	284339	1.51709	1.34778e-15	47214.4	1	1.28655e-121	01,01,2026	0.00204545	ILMN_3304435	LOC728640	4480072	728640	10.0034	9.98694	9.84753	9.72966	9.83522	10.1228	9.75255	9.58859	9.61028	9.81238	9.62654	9.86395	9.49592	9.62575	9.63654	9.87514	8.97896	8.59388	8.88381
45787	ILMN_3299558	SFRS18	2060433	25957	1.51692	2.5766e-16	47146.7	1	2.94834e-124	0.83	0.00147687	ILMN_2207539	RPS17	460445	6218	13.1719	13.177	13.1566	12.98	12.7869	12.814	12.8438	12.6851	12.7837	12.8083	12.7399	12.7344	12.9488	12.726	12.8053	12.732	11.9686	11.9634	11.8377
47151	ILMN_3222402	LOC730284	4540692	730284	1.51577	5.88902e-08	47323	1	3.75783e-127	0.51	0.00101085	ILMN_3222402	LOC730284	4540692	730284	7.83134	8.20594	7.98566	7.60902	7.47265	7.29942	7.80631	7.49961	7.55484	7.98598	7.61768	8.3678	7.51233	7.03014	7.00986	7.4041	7.18605	7.02511	6.88126
46938	ILMN_1720511	LRRN1	3870161	57633	1.51565	6.27329e-10	47322.7	1	8.11724e-120	01,01,6975	0.00257197	ILMN_1695868	PRICKLE4	730114	29964	11.6023	11.4515	11.4451	11.6012	11.5516	11.7444	11.5466	11.5688	11.7288	11.5036	11.5604	11.3349	11.166	11.1131	11.4077	11.3633	11.0422	11.0715	11.006
46519	ILMN_2283597	FAM134B	3180661	54463	1.5151	1.28737e-12	47314.5	1	1.22049e-126	0.5675	0.00109981	ILMN_1757391	TMEM50B	4480647	757	7.06258	7.0791	7.14764	7.0445	6.9034	6.99105	6.95916	6.94884	7.16072	6.88071	7.01887	7.10169	6.99025	6.6441	6.81721	6.91094	6.79265	6.83406	6.6291
9208	ILMN_1728885	KIAA1644	3190592	85352	1.51478	4.71211e-50	9964.97	1	3.52244e-128	0.425	0.000867347	ILMN_1904282		3390050		6.8053	6.9168	6.99181	6.70353	6.73224	6.80448	6.60231	6.68724	6.52918	7.05594	6.86606	6.86931	7.15426	6.96357	6.88609	6.84268	6.88071	6.80455	6.747
43422	ILMN_2324002	CALD1	4230328	800	1.51403	1.241e-21	45299.6	1	2.27214e-126	0.6	0.00115385	ILMN_2348093	ATP5J	6560180	522	12.7376	13.0638	12.8083	12.8492	12.7502	12.8989	12.8492	12.774	12.838	12.8341	12.71	12.6552	12.5019	12.4717	12.8626	12.9149	12.5473	12.6026	12.5111
45266	ILMN_1671661	HSD17B7	3420328	51478	1.51291	5.01091e-18	46854.5	1	4.41645e-129	0.3775	0.000799788	ILMN_1733175	LOC647044	1980296	647044	6.93256	6.87994	6.92868	7.13417	7.06023	7.25764	7.11748	7.02813	7.07209	7.31651	7.19193	7.11732	7.04259	6.93899	7.08781	6.8595	6.92647	6.95371	6.82237
47062	ILMN_1769694	ACCN2	1690050	41	1.5129	6.95476e-09	47322.9	1	5.67929e-127	0.5275	0.00103635	ILMN_3191756	FLJ32063	940647	150538	6.97443	7.02601	6.92886	6.93312	6.98797	6.81592	7.16439	7.19591	7.0288	7.08364	6.76691	7.10482	6.75196	6.57968	6.48343	6.68049	6.7376	6.7623	6.72846
45777	ILMN_2134381	C14orf85	360373	319085	1.51272	2.29929e-16	47141	1	2.54409e-125	0.6825	0.00126389	ILMN_1830728		730240		6.88369	6.80846	6.9313	6.86068	6.62354	6.78335	6.77799	6.88351	6.79899	6.67785	6.85105	6.78367	6.66703	6.75143	6.66967	6.68247	6.61271	6.62303	6.70544
45604	ILMN_2150465	C5orf28	240576	64417	1.51253	5.58639e-17	47057.8	1	6.38527e-125	0.7325	0.00134404	ILMN_2397188	CACNA1H	730259	8912	7.20558	7.3918	7.33852	7.09852	7.04456	7.12004	6.81101	6.86886	6.8799	7.17652	7.17028	7.31159	7.10493	6.78152	7.04434	7.08773	6.70777	6.66353	6.69625
46345	ILMN_1721349	MAGT1	3190626	84061	1.51198	1.48241e-13	47301.9	1	8.61379e-125	0.7525	0.00137318	ILMN_1759792	CLIP4	3310672	79745	7.74407	7.91186	7.8445	7.64326	7.52039	7.47901	7.6633	7.49849	7.63855	7.59393	7.63636	7.69038	7.48852	7.09226	7.23773	7.1066	7.50077	7.60777	7.57464
46772	ILMN_3249624	LOC641298	2810670	641298	1.51188	4.33219e-11	47321.5	1	6.8462e-123	1.035	0.00174831	ILMN_1662417	LRPPRC	6380064	10128	9.55147	9.24996	9.31845	9.35762	9.31354	9.2492	9.32182	9.40274	9.39589	9.53376	9.22724	9.30722	8.99319	8.80063	9.20181	9.22512	8.96586	9.08466	8.93963
44198	ILMN_1723494	SIRT2	4860411	22933	1.5114	1.91627e-20	45978.2	1	1.83343e-123	0.9425	0.00163628	ILMN_3247975	LOC653040	4850128	653040	6.55145	6.58282	6.65406	6.71896	6.47829	6.54341	6.5705	6.49936	6.53028	6.62499	6.47479	6.57433	6.46705	6.56006	6.50498	6.50709	6.47912	6.46788	6.40457
47074	ILMN_3242186	C6orf124	1340347	653483	1.51109	9.26174e-09	47323	1	4.92376e-131	0.2925	0.000658186	ILMN_1730816	GPR162	3520598	27239	11.5147	11.5006	11.5818	10.9366	10.8949	10.8309	10.7248	10.8066	10.7225	10.8814	10.8932	10.9011	10.0064	10.3725	10.4088	10.5652	9.645	9.80667	9.65396
46274	ILMN_3223500	LOC728903	3940521	728903	1.50986	6.56453e-14	47294.2	1	8.27218e-125	0.745	0.00136197	ILMN_2313889	ZNF682	3440431	91120	11.1359	10.7418	11.0478	10.5431	10.7277	10.1816	10.5157	10.8561	10.5534	10.9877	11.2086	11.0367	10.9791	9.78994	9.66424	10.0973	9.98402	9.051	9.4219
45867	ILMN_1778668	TAGLN	650678	6876	1.50964	6.41466e-16	47187.5	1	6.53696e-128	0.4475	0.000907708	ILMN_1652397	TRPT1	830376	83707	6.61303	6.54691	6.40092	6.62705	6.4221	6.48514	6.48588	6.49616	6.66378	6.54033	6.44842	6.59573	6.43359	6.3996	6.36046	6.43255	6.24469	6.42754	6.39482
45463	ILMN_1656868	LOC23117	2850400	23117	1.50934	2.11786e-17	46986.7	1	9.71637e-126	0.64	0.00120755	ILMN_1761963	C4orf29	5810192	80167	6.88083	6.95117	6.90252	6.92543	6.92647	6.85351	6.97463	6.82366	6.82246	6.9176	7.02347	6.90493	6.83034	6.91021	6.75731	6.75119	6.78581	6.81459	6.80616
46456	ILMN_1660995	AMH	3780156	268	1.50928	6.16609e-13	47311.3	1	3.89477e-118	2.265	0.0032265	ILMN_2307598	SLC37A3	3420332	84255	9.29922	9.29126	9.30779	9.15674	9.19326	9.09599	9.09227	9.10837	9.13056	9.33777	9.27786	9.44384	8.04458	8.01628	8.20345	8.19707	8.96397	9.09903	8.86616
36961	ILMN_1676289	NCAM1	4040725	4684	1.50751	3.99428e-27	39974.9	1	9.28593e-120	01,01,7175	0.0025905	ILMN_1764355	GAMT	6620474	2593	6.74788	6.47346	6.70637	6.75147	6.6604	6.6104	6.76546	6.77169	6.81202	6.74904	6.55682	6.67045	6.67825	6.62441	6.66527	6.63139	6.66517	6.75143	6.62226
45356	ILMN_3294213	LOC401098	5490632	401098	1.50703	9.29493e-18	46915.8	1	3.87525e-126	0.6175	0.00118069	ILMN_1687315	RXRA	7000356	6256	9.48834	9.70951	9.64001	9.4846	9.61336	9.4528	9.54563	9.55068	9.66945	9.7606	9.62059	9.734	8.95	9.38855	9.23278	9.25616	9.50887	9.45907	9.46672
46785	ILMN_1752340	ARF5	3370189	381	1.50674	5.17418e-11	47321.6	1	2.37409e-135	0.15	0.000393701	ILMN_1658685	ELFN2	4050524	114794	7.35619	7.45515	7.3528	6.87628	6.91464	6.87939	6.61352	6.56106	6.59996	7.23307	7.36845	7.29737	6.5488	6.57923	6.67718	6.67169	6.44488	6.4334	6.41667
44762	ILMN_2227495	ZNF549	3450750	256051	1.50657	2.37178e-19	46452.3	1	1.0489e-125	0.6425	0.00120998	ILMN_3247618	LOC100134348	4610630	100134348	6.81191	6.92475	6.94256	6.74614	6.87404	6.90496	6.8135	6.75925	6.92523	6.77347	6.86837	6.89321	6.7782	6.84068	6.70928	6.68274	6.68384	6.77613	6.85297
47213	ILMN_1669878	GUSB	3610553	2990	1.50603	2.47734e-07	47323	1	1.31157e-126	0.5675	0.00109981	ILMN_1785252	SLC26A6	150692	65010	9.97896	10.0702	10.209	9.64684	9.60725	9.63611	9.53264	9.72966	9.73797	9.40527	9.17767	9.34606	9.03098	9.16631	9.02781	9.18792	8.37004	8.39395	8.35848
46866	ILMN_3226663	MGC26356	3930255	642280	1.50603	1.89203e-10	47322.3	1	2.53578e-125	0.6825	0.00126389	ILMN_1718934	LOC728499	7160008	728499	7.55181	7.64576	7.53571	7.30895	7.49537	7.38297	7.74523	7.72921	7.60675	7.91878	7.92353	7.94085	7.41859	7.05705	7.29114	7.35416	7.43368	7.20936	7.31335
46019	ILMN_1730678	ANKRD30B	1770273	374860	1.50536	2.44353e-15	47232.6	1	4.24146e-119	01,01,1994	0.0028869	ILMN_1846162		6660440		6.97941	6.99983	7.1047	7.19978	7.06906	7.0418	7.18718	7.17232	7.21205	7.08468	7.03669	7.05568	7.06715	6.9136	7.04388	6.78626	6.89645	6.98382	6.98307
45960	ILMN_3245829	AQP7P1	7100022	375719	1.50497	1.51505e-15	47218.2	1	9.49759e-121	01,01,1948	0.0023053	ILMN_1667657	TPP2	4050451	7174	7.37874	7.60675	7.46894	7.65546	7.42674	7.44212	7.24334	7.14831	7.25125	7.61875	7.30051	7.89997	7.25295	7.41355	7.18849	7.21008	7.114	7.14284	7.05124
44721	ILMN_1676986	NPIP	7320170	9284	1.50463	1.87974e-19	46414	1	5.67472e-120	01,01,6475	0.00250761	ILMN_1659138	CACNA1F	1850528	778	6.39656	6.45546	6.49168	6.61656	6.51098	6.38571	6.54726	6.51604	6.49835	6.39815	6.57307	6.62874	6.4766	6.46342	6.44046	6.48701	6.38077	6.27119	6.32607
47279	ILMN_1691861	FASTK	2450390	10922	1.50346	2.45424e-06	47323	1	1.40276e-131	0.2675	0.000616359	ILMN_1782057	ATP8B2	6960168	57198	8.4923	8.46321	8.60186	8.49951	8.41664	8.16778	8.29292	7.96223	8.13642	8.0659	7.9887	8.27802	7.90473	7.75591	7.6014	7.95942	7.30648	7.35266	7.45329
46539	ILMN_3298410	LOC729120	2260161	729120	1.50327	1.78478e-12	47315.7	1	2.95243e-124	0.83	0.00147687	ILMN_1705364	BAT3	4260736	7917	8.80928	8.69049	8.54295	8.65652	8.78674	8.48864	8.63321	8.86438	8.78082	8.49483	8.57108	8.26452	8.39354	8.30813	8.37326	8.64794	7.98188	7.99448	7.88688
46893	ILMN_1728168	C20orf45	7000403	51012	1.50308	2.80872e-10	47322.5	1	2.69856e-134	0.1825	0.000458543	ILMN_3302350	LOC728728	6330711	728728	7.48341	7.31409	7.41025	7.19542	7.08812	7.05601	7.22741	7.20344	7.17658	7.30895	7.53964	7.40984	7.0784	6.63779	6.99834	7.17818	6.9338	6.88532	6.83205
47242	ILMN_1836469		3420494		1.50211	5.12469e-07	47323	1	2.42014e-129	0.36	0.000770878	ILMN_1737036	GGT7	7150537	2686	8.20996	8.21091	8.45178	7.82195	7.81132	7.69707	7.82562	7.73157	7.81803	8.09895	7.83779	7.9433	7.79138	7.40677	7.16583	7.63797	6.79222	6.71769	6.65409
47115	ILMN_3237319	LOC678655	7320484	678655	1.5019	2.77348e-08	47323	1	2.6763e-121	01,01,1932	0.00210526	ILMN_2115490	NBPF20	5310044	400818	11.467	11.4623	10.9983	10.2514	10.0973	10.2969	10.3145	10.4358	10.1889	10.9614	10.5001	10.4159	9.8309	9.76014	9.34799	10.0822	9.83133	9.34242	10.1562
11694	ILMN_1775742	RNF128	5090445	79589	1.50189	1.76328e-45	14378.2	1	7.801e-131	0.2975	0.000658186	ILMN_1743770	SLC25A14	1710754	9016	8.84997	8.81261	8.88831	8.73589	8.74131	8.68801	8.82605	8.84459	8.73357	8.78982	8.60186	8.77135	8.9302	8.84232	9.20638	8.92922	8.57888	8.62479	8.62325
43729	ILMN_2298860	HAGHL	430392	84264	1.50152	3.48196e-21	45576.2	1	1.38362e-115	01,03,1932	0.00436268	ILMN_3302425	LOC729426	7380039	729426	6.74958	6.69598	6.7472	6.77663	6.76107	6.83532	6.73829	6.82241	6.48507	6.49482	6.64117	6.68897	6.63415	6.62533	6.57527	6.60382	6.62634	6.53972	6.70316
46569	ILMN_1718982	BEST1	5420600	7439	1.50148	2.87123e-12	47317.1	1	9.87487e-119	2.0675	0.00303152	ILMN_1873967		4490468		6.99727	7.04323	7.08781	6.80969	6.78704	6.89204	7.07039	7.14011	7.05107	6.93443	7.16118	7.18398	6.84859	6.83218	6.80207	6.88676	6.74291	6.59607	6.71649
46235	ILMN_2386179	ZMYND8	4760300	23613	1.50137	3.67594e-14	47287.4	1	4.39109e-124	0.8675	0.00153269	ILMN_1702899	PLEKHA7	730072	144100	7.10233	7.11075	7.19352	7.07876	6.97108	6.97203	7.05077	7.09313	6.89447	6.7868	7.30177	7.18572	6.92353	6.88302	6.93219	6.86306	6.84173	6.83238	6.81126
46389	ILMN_3274790	LOC648921	2480286	648921	1.50088	2.38351e-13	47305.5	1	2.35518e-121	01,01,1931	0.00209936	ILMN_1727165	LOC644852	1050477	644852	7.68162	7.59055	7.42902	7.13839	7.31672	7.2184	7.47278	7.55667	7.2702	7.23194	7.77842	7.3895	7.49025	7.01029	6.96284	7.07632	7.25371	6.88305	6.93478
46387	ILMN_1729161	NOTCH1	5080167	4851	1.50083	2.3723e-13	47305.4	1	4.37833e-123	1.0025	0.00171075	ILMN_3234967	LOC646301	4220292	646301	7.03298	7.43597	7.18957	6.98928	7.14721	7.32928	7.13165	7.02071	7.15917	7.25807	7.14932	7.52057	7.00063	6.95125	7.06796	7.05398	6.91287	6.94075	6.90428
46386	ILMN_1723158	NOP2	540221	4839	1.50081	2.33972e-13	47305.4	1	7.0806e-114	01,04,2375	0.00531681	ILMN_1784286	NDUFA1	4590521	4694	12.6026	12.5567	12.5216	12.5261	12.5447	12.5518	12.5088	12.6992	12.8255	12.5643	12.4018	12.6626	12.4537	12.2401	12.5952	12.4663	12.122	12.1982	12.0228
46229	ILMN_2402363	STK19	4260612	8859	1.49982	3.34849e-14	47286.2	1	9.82167e-119	2.065	0.00303152	ILMN_2363165	TACC2	5570286	10579	7.52891	7.71421	7.57029	7.6179	7.53638	7.39911	7.47141	7.75895	7.35178	7.59226	7.37478	7.44686	7.23827	7.3924	7.35717	7.46249	7.13839	7.16421	7.13392
45545	ILMN_1659017	C11orf74	1580477	119710	1.49958	3.65358e-17	47028.3	1	1.20388e-121	01,01,2026	0.00204545	ILMN_1673898	ATG12	5720142	9140	7.54218	7.72451	7.38711	7.16715	7.05805	7.1497	7.41776	7.32725	7.22924	7.33765	7.44494	7.70493	7.32912	7.3444	7.11115	7.13142	7.11024	7.05687	6.9582
46492	ILMN_1812721	LOC728014	3930326	728014	1.49906	9.42843e-13	47313.3	1	6.33864e-116	3.1675	0.00421771	ILMN_1803997	SDCCAG3	7040553	10807	10.8188	10.9249	10.9928	10.2883	10.4437	10.2866	10.3763	10.3859	10.2198	10.5342	10.4727	10.6667	10.3385	10.3385	10.1106	10.4012	9.72088	9.72166	9.94529
47100	ILMN_3239060	KRBA1	6270139	84626	1.49889	1.98567e-08	47323	1	3.03738e-133	0.215	0.00052439	ILMN_2211065	TMEM91	3990259	641649	8.76685	8.67224	8.86994	8.18233	8.07429	7.99389	8.44827	8.47246	8.37276	8.83789	8.81639	9.1506	8.259	7.64716	7.75392	8.12031	7.13096	7.0827	7.21143
40480	ILMN_1673518	BRWD1	5080066	54014	1.49709	1.36495e-24	42842.8	1	1.31795e-123	0.93	0.00162587	ILMN_1715977	GRM6	3780204	2916	6.60843	6.5265	6.52648	6.60159	6.50648	6.5186	6.55463	6.44834	6.50382	6.71551	6.47725	6.49014	6.47371	6.47878	6.52849	6.50045	6.48515	6.56121	6.46323
45759	ILMN_2210386	TMEM17	4670577	200728	1.49708	1.96523e-16	47133	1	4.11642e-122	01,01,2017	0.00193709	ILMN_1752343	FAM13C1	6620187	220965	6.73565	6.65389	6.83922	6.65431	6.57682	6.66455	7.03203	6.98509	6.97984	7.02188	6.94629	6.84902	6.47322	6.68841	6.60589	6.58992	6.63106	6.64186	6.6142
47026	ILMN_2408080	SNAP25	670075	6616	1.49705	3.09175e-09	47322.9	1	2.28958e-123	0.9575	0.00165094	ILMN_1690708	SPTBN1	1770037	6711	7.84825	7.85507	8.25054	8.00144	7.89498	7.80315	8.06863	7.65166	8.07475	8.20369	7.68853	7.76923	6.93789	7.09018	7.0456	7.06936	7.25521	7.23798	7.2578
44534	ILMN_2118472	C10orf58	2120468	84293	1.49679	8.74737e-20	46281.2	1	4.98515e-117	01,02,1968	0.00369146	ILMN_1726523	OR10G3	2810554	26533	6.59692	6.59327	6.56413	6.5446	6.65754	6.63003	6.65672	6.56386	6.70096	6.62529	6.62491	6.44478	6.62894	6.55416	6.48594	6.46113	6.48594	6.55093	6.49242
46676	ILMN_1689251	SPG3A	430372	51062	1.49643	1.20156e-11	47320	1	6.05251e-131	0.295	0.000658186	ILMN_1776685	LOC387683	1780113	387683	8.14636	8.00262	8.30941	7.55791	7.70844	7.6205	7.24839	7.13014	7.29114	7.5292	7.84874	7.81585	6.95165	7.08939	7.32308	7.26055	7.07755	6.92939	6.85597
46970	ILMN_3249658	LOC100134868	3930746	100134868	1.49615	1.07312e-09	47322.8	1	1.33043e-122	1.0775	0.00179883	ILMN_1790680	PDE6D	1500491	5147	9.27016	9.23919	9.2469	9.49267	9.4675	9.51046	9.80906	9.7613	9.50484	9.44718	9.45398	9.38489	8.94596	9.07474	9.25405	9.09869	8.97071	8.87232	8.85244
46514	ILMN_2382354	SENP7	2350468	57337	1.49589	1.22899e-12	47314.3	1	5.46624e-122	1.195	0.00197195	ILMN_2158164	ZNF430	1450685	80264	12.887	12.5328	12.8492	12.3338	12.6626	12.1909	12.5199	12.5643	12.3835	12.5931	12.7131	12.677	12.5808	12.1598	11.5789	12.4216	11.849	11.3876	11.5503
44807	ILMN_1741180	HEXDC	3840370	284004	1.49583	2.97727e-19	46488.7	1	2.56478e-115	01,03,4075	0.00446592	ILMN_1680579	ATP2B4	6100482	493	10.0052	9.995	9.81677	8.76753	8.68503	8.82367	8.21549	8.36165	8.43413	9.04474	8.84459	8.91451	8.57716	8.34202	8.37407	9.00812	8.18303	7.97465	7.77891
45596	ILMN_3224126	LOC729222	5900132	729222	1.49582	5.23325e-17	47053.3	1	4.52382e-126	0.6225	0.00118571	ILMN_3242967	LOC100134083	5340270	100134083	7.77804	7.18718	7.33575	6.93116	7.21866	7.32354	7.42575	7.43956	7.21681	7.42443	7.42912	7.54073	7.1076	7.261	7.19903	7.21751	7.00575	6.93709	7.0461
43456	ILMN_2198859	C7orf52	2000735	375607	1.49554	1.36449e-21	45326	1	3.50764e-121	1.355	0.00215079	ILMN_2049909	HTN3	6450091	3347	6.86677	6.79226	6.81036	6.8582	6.67168	6.85262	6.78523	6.74068	6.84607	6.85333	6.63764	6.72103	6.85563	6.80289	6.75106	6.6665	6.67626	6.59739	6.63164
45884	ILMN_2072391	SNORD31	6660010	9298	1.49476	7.89281e-16	47195.5	1	2.95952e-122	1.145	0.00190199	ILMN_1687303	ACAD10	6560327	80724	8.41315	8.62269	8.54856	7.96274	7.984	7.9217	8.34327	8.08938	8.23354	8.09188	8.31026	8.48798	8.2999	7.79759	7.88669	8.23183	7.2365	7.57464	7.52437
43101	ILMN_2091123	HCG2P7	4780470	80867	1.49437	4.7596e-22	45020.6	1	3.04539e-126	0.6075	0.00116379	ILMN_1714458	LOC646509	6520086	646509	6.61467	6.7237	6.7185	7.00539	6.72692	7.07936	6.98328	7.01589	6.94706	7.09191	6.88426	7.03589	6.73033	6.80896	6.65433	6.84902	6.82384	6.82653	6.69163
44672	ILMN_1713496	ST3GAL5	5260403	8869	1.49389	1.56577e-19	46382.7	1	5.4992e-119	01,01,9925	0.00296062	ILMN_1788099	LSM4	3840594	25804	10.9463	11.2395	10.9213	11.4796	11.4297	11.8051	11.5289	11.4613	11.5147	11.1988	11.3338	11.3754	10.9683	11.3378	11.3676	11.1745	10.6121	10.4898	10.5416
41793	ILMN_1751097	CREB3L2	20110	64764	1.49372	1.92914e-23	43925.1	1	1.7858e-125	0.665	0.00123836	ILMN_1729421	LOC649754	4560279	649754	6.79625	6.89721	6.92417	6.8435	6.85629	7.08631	6.87736	6.78095	6.91894	6.89049	6.84207	6.77109	6.87551	6.83134	7.01182	6.68635	6.79052	6.71675	6.6772
45734	ILMN_3244348	SNORA18	1090148	677805	1.49343	1.59792e-16	47121.7	1	1.29107e-125	0.6525	0.00121735	ILMN_3244154	SNORA84	870053	100124534	7.21535	7.14141	7.16429	7.08847	7.05102	6.97322	6.97019	6.90439	6.98713	6.97805	6.86568	7.04038	7.0897	6.95303	6.85583	6.91707	6.74607	6.75688	6.74473
47082	ILMN_1711729	LOC442454	5890176	442454	1.49324	1.17761e-08	47323	1	6.55271e-125	0.735	0.00134615	ILMN_1729533	APOA1BP	1570725	128240	10.6458	10.6145	10.6267	10.7929	10.7462	10.7232	10.748	10.7216	10.7707	10.8316	10.598	10.6528	10.4672	10.4787	10.5362	10.4324	10.2872	10.3725	10.3595
47018	ILMN_2232157	SLMO1	1110088	10650	1.49284	2.6153e-09	47322.9	1	4.66026e-123	1.0075	0.00171635	ILMN_1709919	PLP1	5570491	5354	8.06722	7.51568	7.43381	6.90757	6.77945	6.86781	7.71859	7.95052	7.48655	7.90031	7.71368	7.61197	6.60485	6.64736	6.69957	6.89666	6.70866	6.5408	6.56749
46748	ILMN_1786893	RBM5	3060450	10181	1.49232	3.12055e-11	47321.2	1	8.38696e-121	01,01,4675	0.00229656	ILMN_2229032	NME6	1850446	10201	7.98144	7.96831	7.97996	8.04579	7.88014	8.03999	8.14776	8.15472	7.97278	8.04318	8.19457	8.1675	7.84567	7.91019	7.80857	7.81562	7.82336	7.75621	7.79164
45825	ILMN_1701314	LOC399900	4490594	399900	1.49208	3.85382e-16	47166	1	1.97295e-124	0.8	0.00143885	ILMN_1908085		2690326		6.9075	6.77133	6.72102	6.86071	6.70383	6.82952	6.86241	6.70634	6.76939	7.01494	6.72686	6.69643	6.62705	6.572	6.70944	6.62764	6.69833	6.74873	6.59477
46102	ILMN_1756715	RUNDC3A	6940634	10900	1.48984	6.80238e-15	47258.3	1	7.4906e-116	01,03,2025	0.00425864	ILMN_3238640	LOC100133812	4120209	100133812	13.549	13.549	13.6645	13.3634	13.4327	13.4831	13.4462	13.3042	13.3184	13.3687	13.3787	13.3559	13.2761	13.0743	13.4327	13.4232	12.9488	13.1289	12.9149
47029	ILMN_1654671	SLMO1	6980544	10650	1.48962	3.26785e-09	47322.9	1	7.75722e-124	0.9025	0.00158612	ILMN_3206390	LOC727808	3890630	727808	13.9902	13.9902	13.8726	13.7472	13.7883	13.554	13.8566	13.9397	13.778	13.8233	13.815	14.1075	13.8104	13.3875	13.1073	13.6997	13.1813	12.7016	12.814
47040	ILMN_2251978	C21orf66	6280626	94104	1.48845	3.60798e-09	47322.9	1	5.7811e-123	1.0225	0.00173305	ILMN_1780292	MSH5	3930414	4439	7.2845	7.36367	7.403	7.07958	7.08346	7.18704	7.29179	7.1256	7.13319	7.2843	7.2107	7.34776	7.2007	6.90229	6.77122	6.86419	6.83991	6.71257	6.82972
45132	ILMN_3238183	BMS1P5	1260646	399761	1.48792	1.85341e-18	46742.3	1	1.33143e-122	1.0775	0.00179883	ILMN_1727663	ZNF155	7000138	7711	7.15412	7.208	7.14748	7.01081	7.02825	7.01802	7.04525	7.11719	7.06782	7.14831	6.95967	6.9784	6.80475	6.97376	6.9751	6.90965	6.98114	6.92403	6.9243
44966	ILMN_2407851	IL17RD	4060017	54756	1.48783	7.17701e-19	46618.7	1	5.14389e-120	01,01,6375	0.0025	ILMN_1763390	ISL1	4760553	3670	6.84109	6.69735	6.68729	6.5626	6.76382	6.65409	7.0046	6.89014	6.79995	6.85703	6.87288	6.90521	6.54881	6.64252	6.59434	6.58177	6.71426	6.67734	6.76821
47257	ILMN_3248443	SNHG6	5720520	641638	1.48719	9.49615e-07	47323	1	3.77112e-124	0.8575	0.0015177	ILMN_1791375	STAG3L2	3710711	442582	9.59342	9.44834	9.6734	9.32495	9.30779	9.19683	9.83573	9.76319	9.63086	9.45798	9.62208	9.73138	9.33599	9.07609	8.45372	8.83979	8.48731	8.02014	8.03215
47238	ILMN_1746309	LOC389791	2940192	389791	1.48705	4.88733e-07	47323	1	2.39945e-126	0.6	0.00115385	ILMN_1791202	SMOC1	4260097	64093	8.36704	8.45315	8.33714	7.2722	7.07216	7.02247	7.21326	7.00695	7.23467	7.53558	7.54634	7.69291	6.52423	6.66948	6.5968	6.5944	6.41347	6.51875	6.50262
45930	ILMN_2405031	TRIM24	3800097	8805	1.48632	1.20329e-15	47210.6	1	1.28773e-125	0.6525	0.00121735	ILMN_3298037	LOC728453	1190575	728453	13.0158	12.9999	12.98	13.3042	13.1375	13.2329	13.2031	13.0484	13.2	13.2624	13.146	13.1258	12.7646	12.838	13.045	12.9826	12.9858	12.9858	12.8656
45200	ILMN_1696843	LOC613037	2760189	613037	1.48467	3.25538e-18	46808	1	8.22862e-118	01,02,3725	0.00333685	ILMN_1754078	CABP7	7040634	164633	6.75787	6.88705	6.75917	6.93868	6.78884	6.67528	6.71475	6.73278	6.78235	6.95907	6.69364	6.62981	6.68594	6.6177	6.82852	6.65733	6.55665	6.66729	6.54769
46814	ILMN_3244319	CCDC125	650564	202243	1.48291	8.84787e-11	47322	1	2.7911e-123	0.9625	0.00165094	ILMN_2106658	BLZF1	6130020	8548	11.286	11.2051	11.1758	10.1845	10.6385	10.1232	10.4069	10.9234	10.7323	10.7894	11.1055	10.7209	10.6847	10.2001	9.65753	10.0989	10.2022	9.54743	10.0851
47110	ILMN_3244640	SNORD96A	6510327	619571	1.48272	2.5602e-08	47323	1	1.02914e-122	1.0575	0.00177731	ILMN_1775330	C15orf52	2230156	388115	9.57452	9.51612	9.71084	9.81855	9.70112	9.67579	9.67777	9.62856	9.54743	9.36717	9.50309	9.70725	9.13095	9.12316	9.001	9.11847	9.19566	9.40218	9.2534
45236	ILMN_3238053	LOC100129211	4210551	100129211	1.4823	4.00971e-18	46830.5	1	2.66973e-122	1.1425	0.00190199	ILMN_1810560	P8	4290189	26471	7.43621	7.77354	7.56049	7.06918	6.86071	6.89207	7.89715	7.94377	8.1453	7.13332	7.44402	7.29	6.66852	6.71433	6.91363	6.82784	7.25117	7.11179	6.98272
21995	ILMN_1706505	COL5A1	4920369	1289	1.4822	5.72432e-36	27074.2	1	2.35113e-124	0.815	0.00146057	ILMN_1689635	FSCN3	2140424	29999	6.58577	6.50006	6.67639	6.77782	6.64433	6.50024	6.64837	6.60636	6.70459	6.6442	6.68224	6.50575	6.59628	6.64939	6.6156	6.63898	6.67931	6.69507	6.68116
43040	ILMN_1670535	NDRG2	380228	57447	1.48207	4.11318e-22	44975.6	1	5.14374e-112	5.635	0.00663722	ILMN_3311085	SNORD114-2	150431	767578	6.75082	6.97313	7.06466	6.9177	7.07663	6.90595	7.11196	6.91986	6.9884	7.06867	6.98224	6.93369	7.04168	6.92951	6.94672	6.98729	6.73946	6.67666	6.75811
46740	ILMN_3236774	LOC644632	1980121	644632	1.48189	2.90744e-11	47321.1	1	1.41827e-119	01,01,1979	0.00267964	ILMN_2405684	BIRC3	3060255	330	8.77308	8.42396	8.47767	8.26751	8.4202	8.03927	8.22906	8.38517	8.33522	8.59499	8.59029	8.36459	8.29317	7.90918	7.72101	7.87623	8.27609	7.86715	8.23747
47277	ILMN_1756920	ADAM15	3440452	8751	1.48127	2.40608e-06	47323	1	2.29989e-131	0.28	0.000637813	ILMN_2348268	IFFO1	6620050	25900	11.1555	11.269	11.2818	10.3399	10.2872	10.0766	9.94529	9.88925	10.0376	10.3139	10.0766	10.0264	9.7886	9.63694	9.27107	9.91641	9.27504	9.25937	9.29922
47001	ILMN_1692962	CTDSP2	650681	10106	1.48088	1.76237e-09	47322.8	1	4.01024e-128	0.425	0.000867347	ILMN_1735827	NISCH	5960678	11188	9.19026	9.4846	9.4387	9.15264	9.01722	8.94	9.48938	9.21811	9.44605	9.63209	9.44342	9.40816	8.97361	8.74236	8.94963	9.10013	8.7957	8.76093	8.80728
35746	ILMN_3238283	LOC100130123	4540168	100130123	1.48032	6.65039e-28	38974.5	1	6.85618e-121	01,01,1944	0.00226772	ILMN_2204332	FRYL	2970066	285527	6.95241	6.78088	6.95237	6.84416	6.83834	6.6552	6.83552	6.78882	6.584	6.60787	6.58711	6.82648	6.72458	6.854	6.77816	6.65932	6.70811	6.61417	6.7373
5481	ILMN_1698179	TAGLN3	3520768	29114	1.4791	2.97453e-62	3192.28	0.582426	1.87663e-128	0.42	0.000867347	ILMN_2196337	C12orf11	6400082	55726	7.66529	7.75142	7.81944	8.19736	8.07929	8.1458	8.29346	7.98364	8.22302	7.94355	7.85127	7.99649	7.96421	8.24326	8.10028	7.9788	8.10459	8.40188	8.33224
37266	ILMN_1687967	NTRK3	6660136	4916	1.47762	6.39408e-27	40228.2	1	2.64887e-111	6.295	0.00723563	ILMN_1707461	TXNDC8	730189	255220	6.61308	6.73679	6.80586	6.47931	6.83877	6.40747	6.54766	6.66683	6.66787	6.62981	6.73195	6.53466	6.70417	6.42772	6.57275	6.55572	6.68731	6.53899	6.57601
47134	ILMN_1749875	LOC728715	6770746	728715	1.47742	3.76653e-08	47323	1	6.59869e-129	0.39	0.000822785	ILMN_1749875	LOC728715	6770746	728715	7.92711	8.08336	8.1458	7.93185	7.898	7.96379	7.93042	7.87177	7.96944	8.43075	8.31898	8.59273	7.38517	7.34669	7.61725	7.27819	7.58745	7.58067	7.50491
47203	ILMN_1690921	STAT2	130519	6773	1.47651	1.93972e-07	47323	1	5.06525e-124	0.8775	0.00154762	ILMN_1744403	KCNIP3	1260669	30818	8.48522	8.40398	8.39729	8.62825	8.41929	8.41315	8.25759	8.54572	8.30358	8.52693	8.51894	8.61314	7.92711	7.89498	8.15351	8.05633	7.83548	7.81646	7.91186
47130	ILMN_2144162	FLJ25006	4280328	124923	1.47637	3.56995e-08	47323	1	1.64062e-123	0.94	0.00163628	ILMN_1794056	DNAJB5	2470196	25822	8.19247	8.29398	8.10288	8.04768	7.98769	8.15499	7.98952	8.15782	8.06619	8.25351	7.82597	8.21798	7.90291	7.50911	7.87177	7.84798	7.55287	7.63618	7.76923
45920	ILMN_1753026	LPPR1	10438	54886	1.47633	1.10064e-15	47207.5	1	5.59924e-109	01,08,9125	0.00940137	ILMN_3268564	C19orf60	2650274	55049	9.47533	9.30364	9.43537	9.70371	9.6229	9.82068	9.65612	9.41918	9.66985	9.49772	9.59125	9.78642	9.22357	9.58805	9.48132	9.42414	8.85538	8.92789	9.10316
37563	ILMN_1660732	PPP2R2B	6020523	5521	1.47548	9.95166e-27	40463.4	1	9.02551e-113	5.025	0.00607618	ILMN_1710523	ATP8B1	6040240	5205	6.4921	6.50943	6.75249	6.68371	6.57412	6.7334	6.60155	6.77574	6.66757	6.61569	6.622	6.60338	6.6673	6.63854	6.57536	6.61463	6.62106	6.56848	6.60651
47262	ILMN_2199947	REV3L	610040	5980	1.47503	1.12442e-06	47323	1	2.94183e-128	0.425	0.000867347	ILMN_1743345	ARMCX4	1470474	158947	7.45553	7.3979	7.44239	7.11359	7.34798	7.13732	7.61613	7.48587	7.41453	7.8511	7.7364	7.98048	7.11924	6.89108	6.94667	7.08476	6.83059	6.92117	6.88471
46181	ILMN_1786186	GGTL3	2680161	2686	1.47502	1.9901e-14	47278.4	1	3.45198e-115	01,03,1948	0.00450777	ILMN_2297864	MTMR14	4220121	64419	7.11687	7.17856	7.20109	7.28672	7.2733	7.2554	7.1948	7.44974	7.48556	7.49367	7.37246	7.59759	7.13943	7.15024	7.07247	7.28459	7.02399	7.01834	7.07247
46989	ILMN_1703132	LYRM2	3440014	57226	1.47404	1.51202e-09	47322.8	1	1.03693e-120	01,01,1948	0.0023053	ILMN_1810229	ARID4A	7160440	5926	8.25068	8.02792	8.11802	7.88747	7.71276	7.70555	7.91539	7.96642	7.97259	7.90457	7.8993	8.04623	7.60998	7.50945	7.37861	7.71811	7.69252	7.60397	7.67272
47007	ILMN_1737343	FNIP1	2450563	96459	1.47401	1.95964e-09	47322.9	1	1.11636e-121	01,01,2026	0.00204545	ILMN_1768754	PILRB	1570039	29990	10.5824	10.6862	10.7977	9.6245	9.50957	9.27755	10.1007	10.0702	10.0968	10.3487	9.99391	10.3797	9.83489	9.29594	9.1192	9.50309	8.62032	8.48474	8.34307
45120	ILMN_1749838	MZF1	1030053	7593	1.47362	1.71709e-18	46733	1	3.10054e-112	01,05,4425	0.00647146	ILMN_1780806	ANKRD36B	3060010	57730	7.43897	7.33714	7.34134	7.56273	7.4649	7.36356	7.57794	7.73505	7.50266	7.42539	7.45396	7.28736	7.6196	7.50344	7.15963	7.21655	7.08574	6.95771	7.07359
37311	ILMN_1815745	SOX4	3370736	6659	1.4734	6.86766e-27	40266.1	1	2.55263e-118	2.1775	0.0031241	ILMN_1912827		2900253		6.70763	6.73839	6.72273	6.78377	6.75257	6.74485	6.79701	7.19284	6.6679	6.99458	6.77204	6.98229	6.61804	6.78614	6.70143	6.62525	6.79741	6.81789	6.83587
45208	ILMN_1765641	SEMA3A	6900114	10371	1.47267	3.36941e-18	46811.7	1	2.97161e-115	3.445	0.00449739	ILMN_1662973	CD82	5130136	3732	7.35946	7.33375	7.32026	7.46934	7.68499	7.534	8.00703	7.79411	8.18233	7.5361	7.58266	7.66261	6.9638	7.21696	7.24244	7.20701	7.44604	7.51837	7.37899
46643	ILMN_1776685	LOC387683	1780113	387683	1.47229	7.70053e-12	47319.3	1	5.2277e-121	01,01,1941	0.00223455	ILMN_1718982	BEST1	5420600	7439	6.9667	7.21937	6.84306	6.7347	6.93521	6.8404	8.24161	8.22329	8.13239	7.44251	7.55791	7.50463	6.68164	6.9313	6.74816	6.70187	6.69793	6.69406	6.76836
47003	ILMN_3248263	CCDC93	730343	54520	1.47051	1.79174e-09	47322.8	1	1.41359e-115	01,03,1932	0.00436268	ILMN_1677376	CHD7	1580487	55636	10.3118	10.5733	10.4331	9.78946	9.80199	9.77125	10.2771	10.1448	10.261	10.8856	11.047	10.9213	9.39704	9.04006	8.72361	9.51938	9.89179	9.51738	9.77079
46886	ILMN_3236220	LPAR2	6650408	9170	1.47048	2.55548e-10	47322.4	1	3.35343e-120	01,01,1958	0.00242331	ILMN_2397484	GJC1	6370270	10052	13.5739	13.5307	13.3787	13.1216	13.2906	13.0717	13.146	13.2562	13.2431	13.373	13.3687	13.3921	13.4051	12.7837	12.5088	12.9488	12.6026	11.9922	12.338
46400	ILMN_1746704	TRIM8	940435	81603	1.4699	2.86225e-13	47306.8	1	5.17257e-117	01,02,6875	0.00369521	ILMN_1656656	COX19	1450255	90639	8.15999	8.29866	8.26056	7.75546	7.69748	7.81232	8.20996	8.09593	7.93301	8.36541	8.29073	8.48448	8.04768	7.65081	7.62971	7.98618	7.57808	7.534	7.59524
46976	ILMN_1765696	FARSLB	5550463	10056	1.46792	1.18275e-09	47322.8	1	5.47274e-121	01,01,4125	0.00223497	ILMN_2408877	MLL3	1010608	58508	7.54798	7.57309	7.51465	7.0756	7.2391	7.16898	7.45302	7.10706	7.42394	7.40058	7.35007	7.40843	7.06446	6.94962	6.78602	6.9078	7.07608	7.10218	7.07314
47149	ILMN_2316104	IQCB1	4490403	9657	1.46762	5.77351e-08	47323	1	1.82405e-121	1.285	0.00206592	ILMN_1690921	STAT2	130519	6773	10.7033	10.5016	10.639	10.0381	9.98402	9.90115	10.0994	10.116	10.0057	10.3777	10.199	10.4537	9.71725	9.22357	9.75798	9.82068	9.837	9.62172	9.55974
4574	ILMN_2108357	RPL39L	6900672	116832	1.46729	1.07262e-66	2006.72	0.438678	1.01617e-145	0.0275	0.000107004	ILMN_1804357	GNG4	4050671	2786	8.38451	8.25019	8.25089	8.94763	8.78952	9.28842	8.78952	8.90279	8.62966	8.48318	8.25208	8.12701	7.99803	8.99741	8.88474	8.56262	8.56289	8.87668	8.70498
45886	ILMN_2078724	C14orf153	7160747	84334	1.46715	8.05992e-16	47196.3	1	2.43403e-120	01,01,1956	0.0024	ILMN_1701314	LOC399900	4490594	399900	12.3948	12.446	12.6357	11.9415	11.8972	11.7337	12.1694	11.9957	12.0627	12.4292	12.5374	12.8113	12.4018	11.4161	11.2253	11.5279	12.0573	11.3965	11.7949
46997	ILMN_2249920	FYN	6290725	2534	1.46712	1.6246e-09	47322.8	1	2.83276e-121	01,01,3275	0.00211385	ILMN_1736165	MLL3	630201	58508	7.56838	7.59094	7.61885	7.11973	7.18516	7.46894	7.2567	7.25881	7.29134	7.37156	7.282	7.40058	7.09479	7.01859	7.00483	7.01968	7.12721	7.09638	6.94884
44902	ILMN_2364529	EZH2	4180524	2146	1.46638	4.79938e-19	46561.5	1	1.31869e-124	0.765	0.00139091	ILMN_1671451	LOC654201	6580722	654201	6.65946	6.57556	6.58191	6.42377	6.69281	6.72898	6.48563	6.47188	6.64634	6.63672	6.65472	6.67276	6.5178	6.43539	6.44762	6.52013	6.56173	6.54447	6.45947
46657	ILMN_1780671	PLEKHG3	4010397	26030	1.46614	9.88835e-12	47319.7	1	5.40158e-129	0.3875	0.000819239	ILMN_1788095	SPRYD3	3180521	84926	8.01786	7.85402	7.92961	7.68305	7.76279	7.69454	7.62452	7.74158	7.64661	7.36458	7.60489	7.64387	7.6347	7.50762	7.53672	7.39815	7.25931	7.29237	7.29642
47185	ILMN_2374687	PTPN13	1580520	5783	1.46582	1.27112e-07	47323	1	6.1397e-122	01,01,2075	0.00198276	ILMN_1750178	LOC653450	2230041	653450	7.77571	7.95249	7.90281	7.34337	7.57746	7.52695	7.67804	7.58144	7.68437	7.55902	7.57996	7.60855	7.11196	7.0617	6.9907	7.0288	7.27364	7.26674	7.14479
46466	ILMN_1655469	TSPAN3	7510025	10099	1.46463	7.07199e-13	47312	1	3.56247e-117	01,02,6375	0.00365305	ILMN_2330495	OCIAD1	4810739	54940	11.9292	11.6855	11.6284	11.0508	11.3514	11.024	11.2253	11.5244	11.4017	11.5978	11.7949	11.7921	11.677	10.8637	10.4644	11.0114	10.7652	10.104	10.3438
5217	ILMN_1787815	TRIB3	1990630	57761	1.46444	1.85039e-63	2821.2	0.540547	2.32034e-118	01,02,2017	0.0031241	ILMN_1791896	EBAG9	160639	9166	8.83754	8.87847	8.88887	9.09086	9.05683	9.03337	9.81941	9.73476	9.89476	9.94334	10.0117	9.89653	9.36318	9.33708	9.39816	9.02781	9.80155	9.81278	9.83895
8373	ILMN_1686770	RPE65	3840528	6121	1.46439	3.65078e-52	8309.18	0.992378	6.66271e-111	01,06,6825	0.00754228	ILMN_1802441	REG1A	3610170	5967	6.712	6.73316	6.5451	6.49341	6.72167	6.44762	6.62756	6.5774	6.6609	6.61651	6.3248	6.69153	6.71689	6.68021	6.53385	6.4783	6.84813	6.82779	6.83915
46969	ILMN_1691428	PSMD12	4120047	5718	1.46415	1.06889e-09	47322.8	1	1.40491e-121	01,01,2027	0.00205717	ILMN_2408080	SNAP25	670075	6616	7.14609	7.34604	7.3946	7.05836	6.90924	6.96026	7.82724	7.8435	7.8398	7.48341	7.79242	7.75591	6.71967	6.89315	6.84531	6.78066	6.84235	6.80325	6.77429
30224	ILMN_1713764	LOC440928	1340100	440928	1.46375	3.96179e-31	34423.9	1	9.73567e-124	0.9075	0.00159211	ILMN_3242462	UHRF1BP1	1240102	54887	8.39168	8.36101	8.17572	7.77243	7.79759	7.76465	7.75975	7.63532	7.96	7.92497	8.15371	7.79632	7.84749	7.49317	7.53856	7.80291	8.03253	8.00887	7.96
46971	ILMN_2366041	ITM2C	2650762	81618	1.46356	1.07754e-09	47322.8	1	8.60447e-118	01,02,3875	0.00335323	ILMN_1672356	ANKRD13D	4010424	338692	7.87412	7.62467	7.92008	7.47901	7.40183	7.26999	7.44974	7.57413	7.39168	7.36239	7.47962	7.44531	7.34604	7.38551	7.05097	7.29737	6.91866	6.86022	6.90783
47303	ILMN_2115669	SEMA4C	7050328	54910	1.46352	6.61743e-06	47323	1	6.25717e-128	0.4475	0.000907708	ILMN_3204734	LOC100134648	7570228	100134648	11.7047	11.6128	11.7577	11.5016	11.4587	11.4942	12.0668	12.0348	11.8983	11.73	11.6867	11.9051	11.4927	10.8413	10.71	11.0438	10.3816	9.82258	10.0064
46284	ILMN_1711807	LPHN3	6620369	23284	1.46242	7.71612e-14	47295.9	1	3.50541e-118	01,02,2475	0.00321531	ILMN_1754489	FBXL20	4900240	84961	8.47687	8.29047	8.29073	8.35278	8.21439	8.259	8.72034	8.7925	8.74544	8.53833	8.65181	8.56376	7.68046	8.19274	8.19427	8.18628	8.01921	7.92921	7.84616
14744	ILMN_1691747	KHDRBS3	6270273	10656	1.46188	9.19047e-42	18831.6	1	3.24839e-113	01,04,1967	0.00575832	ILMN_2043828	UTP23	6220037	84294	6.70894	6.72552	6.579	6.60407	6.72449	6.46169	6.54911	6.63396	6.86212	6.5521	6.67671	6.68899	6.55755	6.46083	6.69238	6.6156	6.85763	6.76401	6.77983
46799	ILMN_1760682	STAG3L1	6550671	54441	1.46177	7.02493e-11	47321.8	1	8.65951e-116	3.225	0.00427719	ILMN_1706075	SF3B1	3800435	23451	11.1839	11.2607	11.0896	10.6784	10.9562	10.9271	11.1064	10.9043	11.0966	11.045	10.8726	10.9204	10.2939	10.521	10.338	10.7051	10.5733	10.4868	10.4312
45229	ILMN_2157020	SNORD48	3190382	26801	1.46154	3.84817e-18	46826.2	1	7.59918e-113	01,04,1997	0.00604623	ILMN_1676605	ANKRD42	2120392	338699	6.73349	6.69809	6.60791	6.55545	6.62319	6.65459	6.69259	6.60379	6.58201	6.6492	6.59712	6.60711	6.46648	6.59842	6.55316	6.66365	6.43729	6.43513	6.42137
46972	ILMN_2058337	ROCK2	4860719	9475	1.46149	1.08689e-09	47322.8	1	8.93006e-119	2.0475	0.00301991	ILMN_1795025	NFX1	3400279	4799	7.1008	7.3484	7.28114	7.05964	6.96207	6.95182	6.88721	6.88114	6.85866	6.77419	6.90195	7.12041	6.86269	6.74221	6.75229	6.76396	6.56119	6.52674	6.58556
45582	ILMN_1745329	PRR14	7570711	78994	1.46138	4.70695e-17	47046.1	1	8.10227e-113	5.0075	0.00607618	ILMN_1732672	AGPAT4	1440364	56895	6.86844	6.7717	6.8903	6.64133	6.70593	6.84543	6.5426	6.82772	6.67556	6.69296	6.75231	6.94273	6.7361	6.56226	6.73085	6.58619	6.61127	6.66131	6.48744
47181	ILMN_1805590	LSM8	770593	51691	1.46072	1.17826e-07	47323	1	5.76013e-125	0.73	0.00134191	ILMN_2139035	CASD1	6020520	64921	8.25054	8.21037	8.56437	8.26001	8.10349	8.15926	8.52919	8.25873	8.1857	8.63257	8.44299	8.61126	7.87544	7.64636	7.81304	8.09286	7.83058	7.9333	7.76668
35357	ILMN_2319825	ACYP1	3440689	97	1.46058	3.69099e-28	38635.5	1	2.37544e-109	01,08,4675	0.00902719	ILMN_2366205	CACNB1	4390739	782	6.43832	6.56183	6.5015	6.7248	6.62165	6.51205	6.64444	6.44264	6.51699	6.54465	6.47581	6.72265	6.38745	6.54463	6.61771	6.5244	6.55675	6.51324	6.45273
46183	ILMN_2376458	CSF2RA	2900053	1438	1.46026	2.03727e-14	47278.8	1	3.44974e-120	01,01,5825	0.00242343	ILMN_1680302	LOC643446	130440	643446	6.80089	7.05207	7.13392	7.00818	6.861	6.91457	6.86515	6.79994	6.91178	6.77264	6.96652	7.01299	6.79695	6.71923	6.64515	6.90435	6.72991	6.72177	6.70347
45524	ILMN_1785892	MASP1	5960438	5648	1.46003	3.13669e-17	47017.2	1	1.23461e-117	01,02,4325	0.00340686	ILMN_3243297	LOC641814	6900608	641814	13.5581	13.5983	13.57	13.6745	13.6552	13.6597	13.7036	13.6597	13.7883	13.7337	13.7519	13.8762	13.3476	13.7883	13.5197	13.6194	12.9205	13.0041	12.7344
47233	ILMN_1685551	CHD4	4640435	1108	1.45882	4.53761e-07	47323	1	2.07554e-126	0.595	0.00115087	ILMN_1691648	TRO	4280474	7216	7.93934	8.03572	7.97966	7.90864	7.8737	8.10478	8.2147	8.06944	8.02501	8.51121	8.08595	8.42418	7.24533	7.04192	7.19093	7.54183	7.25042	7.1531	7.13096
46859	ILMN_2048811	NUBPL	1580725	80224	1.45851	1.60642e-10	47322.2	1	2.94101e-117	01,02,5825	0.00358681	ILMN_1666746	LOC153561	4640286	153561	7.42491	7.23798	7.25402	7.24244	7.24922	7.13425	7.403	7.41319	7.30456	7.85487	7.51526	7.50212	7.20344	6.96124	6.98955	7.16141	7.1991	7.05463	7.03964
46278	ILMN_1739751	SLC26A11	7040647	284129	1.45815	7.01643e-14	47294.8	1	5.92696e-116	3.145	0.00419893	ILMN_1746704	TRIM8	940435	81603	9.98555	9.91984	10.0924	9.706	9.5503	9.56744	10.0666	10.008	9.99786	10.3374	10.2316	10.2044	9.84253	9.54159	9.47141	9.93353	9.08692	9.00989	8.96022
43339	ILMN_1707763	ST7	6860411	7982	1.45802	9.83389e-22	45233.7	1	6.53983e-121	01,01,4375	0.00226735	ILMN_1659475	KRTAP4-5	4890129	85289	6.73969	6.60769	6.62821	6.47062	6.51451	6.50709	6.48394	6.52186	6.45752	6.60838	6.41148	6.64868	6.57992	6.54523	6.33139	6.45016	6.43248	6.535	6.42661
46703	ILMN_1809490	NCKAP5	7400270	344148	1.45787	1.8915e-11	47320.6	1	2.562e-118	2.1775	0.0031241	ILMN_1810922	PCNT	1510014	5116	9.53338	9.53166	9.65513	9.547	9.67814	9.69403	10.1034	9.95506	10.0164	9.97304	9.88925	10.0452	9.6791	9.31495	9.05581	9.68565	9.23518	9.17504	9.42414
46318	ILMN_1807972	MICAL1	3800551	64780	1.45747	1.03957e-13	47298.8	1	9.11216e-123	1.0475	0.00176347	ILMN_1811195	ZNF211	430368	10520	8.34677	8.30257	8.2218	8.14124	7.98808	8.16642	8.24273	8.10748	8.08717	8.34327	8.16729	8.54783	8.12068	8.04669	7.90457	8.17215	7.71209	7.76264	7.66273
46982	ILMN_2121207	FAM125A	290309	93343	1.45689	1.3426e-09	47322.8	1	1.30428e-122	1.075	0.00179883	ILMN_1775373	CMTM5	50136	116173	7.1363	6.85107	6.94426	6.96119	7.04863	7.01047	7.16014	7.32824	7.08598	7.42142	7.30031	7.29621	6.72171	6.67828	6.60877	6.73441	6.79004	6.78219	6.94667
46813	ILMN_1722894	ZNRD1	4050673	30834	1.4558	8.71652e-11	47322	1	8.14268e-128	0.4575	0.000922379	ILMN_2049343	LOC642947	830673	642947	13.0597	13.1289	13.0774	12.6436	12.9521	12.5643	12.6908	12.8597	12.6481	12.896	13.0743	12.7982	12.9085	12.5397	12.0744	12.5416	12.3403	11.8703	12.0275
46449	ILMN_2070052	LOC613037	4180563	613037	1.45519	5.85562e-13	47311.1	1	3.24154e-120	01,01,5775	0.0024232	ILMN_1725906	C1orf104	3870091	284618	6.80906	6.91021	6.96048	6.88369	6.75436	6.95559	7.00648	7.17373	7.14161	7.22794	7.09348	7.23298	6.77954	6.78352	6.86926	6.68158	6.80848	6.82087	6.68957
45512	ILMN_1741459	CDK10	1850309	8558	1.455	2.88032e-17	47010.6	1	2.59917e-111	6.285	0.00723245	ILMN_1813911	HEXA	6650240	3073	7.35597	7.18977	7.33585	7.30031	7.36497	7.3551	7.53279	7.31277	7.33538	6.91249	7.06565	7.25022	7.3417	6.98185	7.16908	7.01123	7.14757	7.01938	7.06618
46520	ILMN_2347298	TSPYL2	4260477	64061	1.45486	1.30141e-12	47314.5	1	6.35407e-118	01,02,3325	0.00330508	ILMN_2160819	RPS27	5090424	6232	14.208	14.1075	14.137	14.1226	14.0177	14.0423	14.137	14.0107	13.9825	14.137	14.0583	14.0969	14.0177	13.8957	13.9902	13.9474	13.8017	13.8913	13.7978
45304	ILMN_1669816	CACNG7	4390364	59284	1.45456	6.57422e-18	46882.2	1	9.20944e-121	01,01,4775	0.0023053	ILMN_1773620	SMARCC2	6510402	6601	9.91641	10.0194	9.81573	9.64869	9.55325	9.4223	10.0342	9.76474	10.0307	10.1174	9.73993	9.9674	9.48624	9.37477	9.51313	9.60208	9.68735	9.50705	9.76868
46790	ILMN_2049343	LOC642947	830673	642947	1.45443	5.75326e-11	47321.7	1	2.31287e-118	01,02,2017	0.0031241	ILMN_1752281	DNAJC13	2900722	23317	8.27582	8.35946	8.25495	8.19873	8.24299	8.19397	8.28254	8.28679	8.35872	8.12701	8.25351	8.00566	7.76221	7.97966	7.96811	8.07856	7.73696	7.81803	7.81916
47081	ILMN_1808272	KCNJ10	4480110	3766	1.45441	1.15889e-08	47323	1	6.27077e-119	02,01,2012	0.0029822	ILMN_2364357	RPS6KB2	2350538	6199	10.1828	10.2303	10.3865	10.0212	9.97449	10.0479	9.818	10.0123	9.95859	9.97033	9.66335	10.118	9.44342	9.728	9.51072	9.61873	9.36854	9.20212	9.35515
45339	ILMN_1711466	LOC642903	2970487	642903	1.45328	8.17556e-18	46903.6	1	3.4975e-113	01,04,6975	0.00577798	ILMN_1654890	LENG8	2000142	114823	7.38769	7.58158	7.5853	7.11527	7.07359	7.22794	7.05262	6.86973	7.03162	7.0104	7.2129	7.38722	7.10462	6.8746	7.01338	7.12729	7.01539	6.9876	6.91174
46489	ILMN_1732182	FBXO44	1010427	93611	1.45276	9.30368e-13	47313.2	1	7.30655e-119	02,03,2012	0.00300741	ILMN_1688818	LOC652864	770437	652864	9.64725	9.554	9.4395	10.0294	10.118	10.0847	9.59485	9.60892	9.79195	9.15129	9.28372	9.28725	9.29409	9.38632	9.34843	9.23077	9.11581	9.11023	9.16139
47024	ILMN_1709307	GPSM1	6280100	26086	1.45183	2.99935e-09	47322.9	1	3.77209e-120	01,01,6025	0.00245031	ILMN_2121207	FAM125A	290309	93343	10.2407	10.1889	10.2319	10.3978	10.2292	10.227	10.4818	10.6916	10.6038	10.4952	10.5566	10.5508	9.73306	10.0367	10.11	10.0409	9.70681	9.45644	9.60814
47104	ILMN_1704195	FUK	6180204	197258	1.45182	2.27086e-08	47323	1	6.15753e-121	01,01,4325	0.00226303	ILMN_2404385	REPIN1	2940646	29803	11.7697	11.7169	11.7819	11.5755	11.7406	11.6879	11.6371	11.6973	11.6193	11.7191	11.6421	11.9469	10.9825	10.9204	11.0802	11.5487	10.6951	10.7517	10.9034
46587	ILMN_1737157	GRAMD1A	3140438	57655	1.45168	3.6428e-12	47317.7	1	3.87543e-117	01,02,6475	0.00366022	ILMN_1813236	C6orf136	520201	221545	9.1794	9.07751	9.2141	9.09566	9.14486	9.10542	9.12357	9.06432	8.97481	8.95	8.98197	8.96163	9.18449	8.92131	8.78048	8.86351	7.97346	8.18094	8.1934
44888	ILMN_1687351	ANKRA2	1170630	57763	1.4515	4.55088e-19	46553.5	1	5.06003e-116	3.1125	0.00416667	ILMN_1732909	ZNF483	4850577	158399	6.87502	6.83438	6.7067	6.71351	6.84732	6.76046	6.92843	6.9845	6.72124	6.81109	6.90826	6.86086	6.71665	6.74988	6.75753	6.71213	6.65952	6.69822	6.71142
45537	ILMN_1651642	GPC2	3390328	221914	1.45141	3.49901e-17	47025.2	1	8.48622e-113	5.0125	0.00607618	ILMN_1753500	ARHGAP12	5490612	94134	9.10013	8.93893	9.06504	9.01208	9.1367	9.40192	9.7	9.33278	9.40557	9.50309	9.36892	9.21744	9.1551	8.78436	8.71744	8.98701	9.25206	9.12493	9.03927
27406	ILMN_1783394	ATF4	6480053	468	1.45136	9.43482e-33	31982.9	1	8.00851e-121	1.465	0.00229624	ILMN_1695356	RNF166	4280348	115992	6.86258	7.06292	6.94112	6.88451	6.88156	6.97641	6.90188	6.64783	6.73557	7.07177	6.8921	6.88117	6.80532	6.81416	6.90413	6.82719	6.90012	6.9905	6.94466
22638	ILMN_3268697	LOC100129882	1170575	100129882	1.45134	1.46265e-35	27691.4	1	4.71141e-118	01,02,2925	0.00325639	ILMN_2197225	EIF4EBP3	1850360	8637	7.09472	7.01579	7.35773	7.20954	7.17207	6.9242	7.1758	7.09387	7.03288	6.8947	7.03989	7.16429	7.10311	7.15954	7.13282	7.27842	7.06741	6.9327	7.02552
43797	ILMN_1678904	ENO3	1240300	2027	1.45051	4.2804e-21	45628.5	1	1.27589e-115	01,03,3125	0.00436268	ILMN_2158548	NACA2	5490121	342538	7.20129	7.0914	6.98198	6.93974	7.03501	7.12142	7.02552	7.11584	7.01528	7.11748	6.89027	7.23783	7.04519	6.95549	7.12302	6.90819	6.8873	6.96311	6.92267
43815	ILMN_3245600	LRRC37B2	60292	147172	1.44956	4.57109e-21	45644.8	1	6.52567e-118	01,02,3375	0.00330508	ILMN_1795756	CNKSR2	4150577	22866	6.91487	7.05676	7.07025	7.05345	6.80002	6.95241	6.88586	7.06016	7.00613	6.90464	6.99287	6.9863	6.9332	6.87369	6.9086	7.04977	6.79513	6.80436	6.8206
46867	ILMN_1652806	ATP5J	650259	522	1.44913	1.91207e-10	47322.3	1	3.11923e-115	3.455	0.00450065	ILMN_1695461	PTPRA	5870273	5786	8.06997	8.4202	8.10117	7.71959	7.70061	7.76177	7.55902	7.77431	7.8277	7.81132	7.78553	7.82903	7.52555	7.42006	7.69557	7.5629	7.56139	7.23486	7.38431
47252	ILMN_3249327	LOC100134530	1030707	100134530	1.44863	7.39116e-07	47323	1	7.64563e-122	01,01,2023	0.00201639	ILMN_1662427	PTP4A3	4050047	11156	7.70106	7.91346	7.84289	7.81411	7.52028	7.6118	7.52731	7.63191	7.63399	7.77168	7.69912	7.80821	6.93297	7.07591	6.84612	6.89345	6.99931	6.97941	6.89563
46209	ILMN_2411915	ATG4B	2060136	23192	1.44839	2.81182e-14	47283.6	1	8.51691e-117	01,02,1975	0.00374659	ILMN_1739751	SLC26A11	7040647	284129	8.86438	8.69206	8.81932	8.14379	8.2722	8.13962	8.47687	8.42048	8.46109	8.65946	8.46269	8.64048	8.31928	7.98364	8.03999	8.53933	7.50171	7.65056	7.58745
41002	ILMN_1692398	CNTNAP1	4570358	8506	1.44799	3.879e-24	43287.5	1	3.2834e-115	01,03,4675	0.00450065	ILMN_1737624	C15orf55	1050465	256646	6.48498	6.51856	6.65195	6.51348	6.50008	6.53278	6.48684	6.60811	6.5962	6.83646	6.5975	6.64321	6.51651	6.44279	6.56737	6.5472	6.55621	6.54161	6.5179
28092	ILMN_2367010	GPR126	830523	57211	1.44779	2.35864e-32	32587.5	1	8.4923e-114	01,04,2875	0.00535937	ILMN_1724628	LOC144383	2230561	144383	6.5939	6.50973	6.51867	6.59605	6.47283	6.56935	6.6288	6.68076	6.35695	6.60252	6.49879	6.58915	6.70985	6.5303	6.46244	6.51308	6.56262	6.55115	6.61876
45193	ILMN_3262849	LOC100128510	460452	100128510	1.44778	3.07181e-18	46801.6	1	5.74403e-117	01,02,6975	0.00369521	ILMN_1738749	MAST3	4200475	23031	7.77138	8.16936	7.91492	7.8514	7.76221	7.72552	8.08717	7.76296	7.80315	8.45998	7.91292	8.13642	7.62562	7.30325	7.3402	7.79792	7.80971	7.82424	7.86903
38996	ILMN_1678403	TMEM178	6980689	130733	1.44748	1.00885e-25	41641.5	1	2.56019e-112	01,05,1938	0.00642303	ILMN_1664780	LOC644066	6760553	644066	6.59477	6.76172	6.58814	6.74177	6.60814	6.49861	6.50667	6.56973	6.61345	6.57855	6.47628	6.5587	6.55787	6.57591	6.42745	6.59669	6.58921	6.56201	6.54336
47002	ILMN_1735052	ULK1	1740373	8408	1.44737	1.77156e-09	47322.8	1	7.99767e-119	2.0375	0.0030096	ILMN_1759330	KIF1A	6520440	547	11.7122	11.7517	11.8051	11.3913	11.3327	11.2918	11.2936	11.2303	11.3774	11.5717	11.3257	11.4746	10.5273	10.4424	10.7531	10.7913	10.8949	10.8904	10.9735
44983	ILMN_1677239	CCDC14	4390612	64770	1.44623	7.79754e-19	46630.2	1	1.8567e-114	01,03,8725	0.00490811	ILMN_2336728	DLG3	1240026	1741	6.65507	6.84015	6.62421	6.84388	6.82235	6.73748	7.12375	7.00365	6.96813	6.62141	6.92997	6.82717	6.66872	6.6406	6.59578	6.69628	6.69961	6.77217	6.75281
44521	ILMN_2415979	KIAA1751	5570593	85452	1.44618	8.0954e-20	46266.8	1	1.2445e-116	01,02,8125	0.00381615	ILMN_1738335	TNFSF18	5720356	8995	6.66934	6.83443	6.7415	6.63444	6.70956	6.76326	6.67045	6.75176	6.81416	6.50707	6.69202	6.54015	6.61892	6.64039	6.69895	6.62544	6.53236	6.48947	6.46244
11168	ILMN_2210519	HAPLN1	1850397	1404	1.44575	2.44476e-46	13461	1	2.02138e-118	2.1525	0.00311957	ILMN_1776398	PAIP1	4220349	10605	7.12004	6.95534	7.02511	7.23642	6.9509	7.06307	7.06365	7.05102	6.9707	6.78292	6.98464	7.12807	7.14313	7.3059	7.29466	7.18108	6.84473	6.78204	6.92986
45528	ILMN_2059173	SLC35E1	2900307	79939	1.44573	3.17499e-17	47018.1	1	2.96894e-119	01,01,8725	0.00279061	ILMN_2392818	RTKN	5080048	6242	6.9289	7.16072	7.04603	7.04931	7.03901	6.98808	7.02275	6.95165	7.05594	6.86416	6.94426	7.17339	6.84008	6.74672	6.95354	7.03096	6.84369	6.83048	6.81011
47128	ILMN_1667551	GUSBL1	5670672	387036	1.44557	3.2756e-08	47323	1	1.71734e-118	2.1325	0.00309956	ILMN_1693538	STK36	6420161	27148	10.611	10.818	10.9483	10.1028	10.1169	10.0354	10.1722	9.97196	10.0273	10.1517	10.3543	10.5187	9.86911	9.49522	9.73043	10.0582	9.51532	9.40344	9.42878
46545	ILMN_1884750		7610402		1.44542	1.91159e-12	47315.9	1	1.04318e-113	01,04,3325	0.00540212	ILMN_1786718	NDUFV1	780487	4723	10.8212	11.0391	10.9888	10.8683	10.6958	10.8352	11.1627	11.2455	11.2696	11.4422	11.0645	11.3149	10.7372	10.7084	10.7292	10.8126	10.7239	10.836	10.5883
46390	ILMN_2334042	THYN1	5360121	29087	1.44499	2.38454e-13	47305.5	1	2.44602e-114	01,03,9425	0.0049842	ILMN_3309404	MIR503	4860347	574506	7.02435	6.87579	7.03139	6.66962	6.62663	6.66727	7.02241	6.9986	7.19456	7.38456	6.97674	7.11056	6.65159	6.74125	6.44325	6.61121	6.59155	6.71633	6.73757
47180	ILMN_1697639	OGT	1070300	8473	1.44442	1.17787e-07	47323	1	1.37385e-119	01,01,7875	0.00267964	ILMN_1701653	ASCL1	4830376	429	11.147	11.3579	11.1542	10.3859	10.2939	10.3971	11.4549	11.415	11.3232	12.1598	12.1496	12.1256	10.6719	10.1592	9.92918	9.30408	10.315	9.79817	9.99006
35970	ILMN_1905546		1410022		1.44322	8.80583e-28	39134.4	1	2.29225e-118	2.1675	0.0031241	ILMN_1762735	EVC2	630114	132884	6.65052	6.6071	6.51081	6.56716	6.65859	6.51127	6.52581	6.57316	6.57989	6.57154	6.6183	6.46555	6.52117	6.63284	6.64814	6.5501	6.45681	6.51723	6.50877
46486	ILMN_2153679	TBC1D3B	630762	414059	1.44296	9.14725e-13	47313.2	1	1.49619e-112	5.1825	0.00622897	ILMN_3214893	LOC100132761	3890577	100132761	10.0752	9.529	9.73599	9.23043	9.34776	9.41541	9.28274	9.86334	9.25305	9.2096	9.32795	9.14653	8.19546	7.99955	9.32631	9.12727	6.54064	6.63735	6.58652
46013	ILMN_1702175	ST7	4570575	7982	1.4429	2.32418e-15	47231.1	1	7.42966e-120	1.685	0.0025569	ILMN_1656900	SULT1A1	6270725	6817	7.93424	8.23403	8.2055	7.87081	8.01081	7.73801	7.94103	8.16208	8.0674	8.11058	7.85332	8.11365	8.01897	7.72654	7.83292	8.00513	7.40139	7.32334	7.3021
46953	ILMN_1737585	VARS2	1500753	57176	1.44254	7.61301e-10	47322.7	1	1.60051e-117	01,02,4875	0.00347416	ILMN_1690268	HNRPUL1	5890156	11100	11.4993	11.441	11.4472	11.5896	11.5413	11.6308	11.8345	11.8449	11.8972	11.8478	11.6513	11.7658	11.078	11.2639	11.4288	11.4235	10.9066	10.9571	10.9724
46346	ILMN_3181411	ATL1	2680475	51062	1.44209	1.49255e-13	47302	1	2.61148e-123	0.9625	0.00165094	ILMN_3237774	ACER3	2360228	55331	7.27124	7.46154	7.39949	7.26493	7.4061	7.35793	7.64387	7.40122	7.24307	7.36356	7.3808	7.45754	7.17788	7.37224	6.87965	7.13718	7.11514	7.23248	7.22575
45397	ILMN_2161357	C6orf111	2120376	25957	1.44109	1.35392e-17	46949.5	1	8.80296e-115	3.685	0.00471228	ILMN_2059173	SLC35E1	2900307	79939	10.001	9.58986	10.0259	9.6408	9.68422	9.25706	9.74306	9.84641	9.80437	9.92557	10.2751	10.1139	10.1206	9.26907	9.09869	9.38148	9.44834	8.87951	9.01785
46543	ILMN_1663160	ZNF337	780324	26152	1.44088	1.86615e-12	47315.8	1	2.98046e-116	01,02,9775	0.00399664	ILMN_1765704	CDC2L1	4250739	984	7.80857	7.89232	7.8093	7.55208	7.86206	7.66892	8.09955	8.06555	8.11336	8.2157	7.87835	8.26972	7.49537	7.52273	7.4459	7.51974	7.72301	7.588	7.7686
42845	ILMN_2410929	PAPSS2	1690259	9060	1.44082	2.44187e-22	44811.8	1	3.62097e-122	1.1625	0.00192786	ILMN_2220978	NR0B2	5220253	8431	6.48306	6.77895	6.42427	6.57498	6.51659	6.50693	6.44239	6.49072	6.63616	6.53156	6.48029	6.55583	6.42313	6.46085	6.45565	6.53388	6.50554	6.45457	6.37215
46912	ILMN_1746408	MIDN	940291	90007	1.44036	3.93138e-10	47322.5	1	3.73747e-118	01,02,2525	0.00321786	ILMN_1732154	BCAN	2100446	63827	13.5197	13.57	13.5096	11.8897	11.9634	11.8028	12.6277	12.4319	12.5952	13.554	13.4785	13.4286	11.4277	11.5112	11.3798	12.1564	11.5325	10.9598	11.1771
47102	ILMN_2364357	RPS6KB2	2350538	6199	1.43968	2.23914e-08	47323	1	1.25039e-121	01,01,2026	0.00204545	ILMN_1729487	GMPR	3840400	2766	7.6127	7.49756	7.5406	7.93132	7.64326	7.75167	8.23888	8.32162	8.47624	7.81903	7.66844	7.57711	7.25923	7.33998	7.15194	7.27511	7.3818	7.30138	7.45473
45903	ILMN_1690040	TM7SF2	5570653	7108	1.43904	9.73892e-16	47203.3	1	1.4632e-118	2.1175	0.00308224	ILMN_1690592	DDX12	730600	440081	6.84263	6.76422	6.98334	6.76124	6.98382	6.83585	6.88612	6.82155	6.84795	6.86703	6.91645	6.87521	6.83434	6.71113	6.719	6.83575	6.71394	6.74455	6.63643
41225	ILMN_1658619	WWC1	1090575	23286	1.43898	5.95526e-24	43463.7	1	2.67804e-112	5.395	0.00643027	ILMN_3244248	TMEM14D	7160088	645203	10.2104	10.0626	10.3661	10.4373	10.4497	10.1867	10.4823	10.5852	10.6024	10.3782	10.5521	10.492	10.2532	10.1288	10.251	9.8992	10.2847	10.4679	10.4503
36710	ILMN_2176592	BCHE	2030414	590	1.43889	2.68481e-27	39757.2	1	2.23112e-124	0.8075	0.00144973	ILMN_3241985	SNORA13	6860451	654322	6.75023	6.62822	6.73774	6.67158	6.82233	6.83922	6.72302	6.8379	6.68738	6.62768	6.68709	6.70462	6.61848	6.84795	6.6457	6.82608	6.60001	6.56532	6.56594
37273	ILMN_2352097	GPR56	4890241	9289	1.43736	6.50048e-27	40237.1	1	8.57209e-112	5.825	0.00681287	ILMN_1660854	AMPD3	990576	272	6.5957	6.65269	6.51666	6.63192	6.75823	6.51784	6.62367	6.62784	6.76784	6.57206	6.66958	6.74847	6.66204	6.4869	6.59506	6.5088	6.70849	6.62866	6.68191
46708	ILMN_1682288	LOC728565	2060372	728565	1.43635	2.0387e-11	47320.7	1	5.45597e-116	3.1275	0.00418115	ILMN_1807206	DHRS1	1470017	115817	9.4002	9.25069	9.2336	9.04032	8.90567	8.95608	9.02874	9.03969	9.16139	8.92822	8.89529	8.77018	8.82498	8.78342	8.83395	8.9443	8.68828	8.46437	8.58454
46533	ILMN_1758806	C21orf2	3400164	755	1.4362	1.50585e-12	47315.1	1	1.62351e-114	01,03,1983	0.00486658	ILMN_1755974	ALDOC	7330544	230	7.56024	7.42779	7.4841	8.04483	7.98785	7.93958	8.42183	8.41504	8.21337	7.79038	7.96029	7.91539	7.3487	7.37073	7.39662	7.28051	7.79471	7.47265	7.44352
44482	ILMN_1740345	THYN1	3360280	29087	1.43585	7.05608e-20	46241.4	1	1.06796e-116	01,02,1979	0.00379592	ILMN_3309509	MIR637	2510301	693222	6.87481	6.7164	6.78841	6.87893	6.70881	6.74904	6.73331	6.76686	6.78254	6.67997	6.59043	6.63671	6.70393	6.65026	6.67803	6.70581	6.60907	6.66277	6.59354
46750	ILMN_3239361	LOC100133298	3360128	100133298	1.43548	3.32792e-11	47321.2	1	3.31382e-115	01,03,1947	0.00450065	ILMN_2326273	CHI3L2	610598	1117	6.90619	6.88405	6.73339	6.82082	6.61771	6.8067	7.02064	6.87741	6.79915	7.15052	6.76122	6.79913	6.69467	6.68023	6.5607	6.57532	6.59035	6.5504	6.67292
47193	ILMN_1738921	ACAA1	3520753	30	1.43487	1.38244e-07	47323	1	5.44911e-123	01,02,2012	0.00173175	ILMN_1770787	DDAH2	5360041	23564	8.82219	8.88831	8.61347	9.11955	8.91473	9.06007	8.68481	8.71315	8.906	8.6117	8.76517	8.78233	8.22836	8.25068	8.16077	8.46822	8.29623	8.20231	8.29747
8991	ILMN_2094776	CCNL1	450554	57018	1.43449	1.54937e-50	9564.1	1	9.57893e-129	0.405	0.00084728	ILMN_2269136	AGAP3	3890431	116988	8.56718	8.56685	8.68503	9.07993	9.32631	9.36226	9.60849	9.7258	9.71556	9.71192	9.49556	9.07241	8.61076	8.79628	8.66991	9.04237	9.71919	9.49315	9.59193
31758	ILMN_3185709	IP6K2	460719	51447	1.43432	3.13474e-30	35744.5	1	9.6769e-115	3.705	0.0047318	ILMN_2415474	FAM19A4	5050100	151647	6.54447	6.71062	6.4487	6.52174	6.88583	6.54047	6.60669	6.63955	6.68392	6.68536	6.7229	6.75216	6.59789	6.60407	6.61382	6.69866	6.62119	6.56245	6.67714
46206	ILMN_1719606	LOC644762	6960717	644762	1.43424	2.76408e-14	47283.3	1	1.50122e-120	01,01,1951	0.00234109	ILMN_2404688	NUPR1	4040181	26471	8.09955	8.10631	8.06425	7.57549	7.1577	7.33284	8.71971	8.77827	8.50725	7.71421	7.64661	7.94841	7.11539	6.9897	6.9667	6.98088	7.67082	7.37785	7.51568
43936	ILMN_2374164	HERPUD1	4610189	9709	1.43404	6.87403e-21	45744.8	1	1.03086e-109	8.025	0.00868506	ILMN_1757546	OR1D2	2480255	4991	6.64871	6.68083	6.67062	6.68956	6.66572	6.74601	6.72885	6.73129	6.6292	6.62309	6.68713	6.53725	6.67125	6.64519	6.67854	6.64969	6.50972	6.51893	6.46926
45836	ILMN_1652407	ZMYND8	1090438	23613	1.43267	4.32363e-16	47171.1	1	8.6823e-116	3.225	0.00427719	ILMN_1709026	C6orf145	5550307	221749	7.60378	7.45639	7.28906	7.32334	7.44542	7.31229	7.01233	7.03233	7.04259	7.11115	7.31581	7.2903	7.11666	7.11804	6.87994	7.09658	7.12361	7.06565	7.0434
46244	ILMN_2123559	FAM73A	460564	374986	1.43059	4.09828e-14	47288.7	1	6.11344e-115	03,06,2012	0.00462725	ILMN_3280667	LOC644619	4150608	644619	7.63094	7.6565	7.48556	7.62738	7.64859	7.60014	7.97092	7.82643	7.8119	7.8566	7.5669	7.68892	7.36946	7.53627	7.41705	7.48906	7.52815	7.52494	7.45456
44302	ILMN_1745885	POLR2F	6370762	5435	1.43053	3.11153e-20	46080.2	1	1.2023e-109	8.1025	0.00872443	ILMN_1764714	LOC55908	1430689	55908	6.93199	6.76143	6.72795	7.0201	6.71259	6.83541	6.95828	6.86269	6.89999	6.91453	6.87384	6.8394	6.90813	6.86603	6.75432	6.77404	6.7458	6.64735	6.66398
47227	ILMN_1743345	ARMCX4	1470474	158947	1.42908	3.75577e-07	47323	1	1.31516e-119	01,01,7775	0.00267293	ILMN_1762439	C19orf6	2600176	91304	8.13379	8.3042	8.3286	8.18649	8.08741	8.0575	8.10223	8.18406	8.29425	8.21625	8.31377	8.76182	8.00623	7.6541	7.68162	7.94355	7.92126	7.78367	7.80676
46948	ILMN_1663327	SOX6	4220102	55553	1.42849	7.13849e-10	47322.7	1	9.05374e-120	01,01,7175	0.0025905	ILMN_1676062	DIP2C	6620703	22982	8.04506	7.88747	7.86919	7.97092	7.76011	7.9199	7.94377	7.85958	8.02167	8.00831	7.71556	7.85487	7.47036	7.37836	7.40521	7.30978	7.7831	7.63895	7.66487
46288	ILMN_1739199	FAM39DP	1580053	374666	1.42798	8.4281e-14	47296.8	1	1.64234e-113	01,04,4575	0.00552354	ILMN_2334042	THYN1	5360121	29087	10.0171	10.1757	10.0446	10.0856	10.024	10.1106	10.617	10.5733	10.5521	10.0951	10.3653	10.3411	9.70816	10.0941	10.0489	10.0354	9.36261	9.22245	9.27016
47103	ILMN_1698406	ORMDL1	3170452	94101	1.42797	2.27021e-08	47323	1	9.13752e-119	2.0525	0.00302283	ILMN_1769694	ACCN2	1690050	41	8.66207	8.59191	8.88684	8.30677	8.38451	8.07602	8.67479	8.8521	8.60131	9.18957	9.17064	9.18298	8.41289	8.01871	7.78553	8.20467	8.0531	8.11417	8.07179
47225	ILMN_2215061	ORC6L	2230296	23594	1.42779	3.19575e-07	47323	1	1.40675e-118	2.1125	0.00307945	ILMN_2316974	LILRB1	6840435	10859	12.3272	12.2253	12.1337	11.6532	11.8754	11.7865	11.8642	11.9415	11.7909	12.0043	12.1746	11.8797	11.7658	11.4462	11.0734	11.7416	10.8039	10.3099	10.666
47161	ILMN_3206343	LOC644914	5080369	644914	1.42766	7.55105e-08	47323	1	1.27138e-121	01,01,2026	0.00204545	ILMN_1678087	MAP3K4	7320731	4216	9.72355	9.70042	9.70532	9.51348	9.56164	9.64829	9.46918	9.46369	9.37411	9.66798	9.37591	9.48536	9.26722	9.1702	9.15199	8.78016	9.29409	9.20042	9.22159
46733	ILMN_1807359	CLEC11A	1940048	6320	1.42744	2.78715e-11	47321	1	2.77595e-117	01,02,5775	0.00358484	ILMN_1750144	C3orf19	6960170	51244	8.65028	8.83299	8.78048	8.47432	8.30611	8.46533	8.68143	8.72514	8.54205	8.76272	8.6962	8.73853	8.31818	8.4622	8.42418	8.06818	8.30655	8.28992	8.33035
47255	ILMN_1666512	SKIV2L	5560541	6499	1.42666	8.24667e-07	47323	1	1.4268e-123	0.9375	0.00163613	ILMN_3242883	AGAP8	2140343	728404	8.87951	8.89231	8.78153	8.43097	8.47745	8.32939	8.15214	8.01871	8.12623	8.23801	8.13354	8.37742	7.74344	7.41524	7.57252	7.96707	7.73468	7.71495	7.74158
19588	ILMN_3243616	LOC100127888	990113	100127888	1.42656	1.34316e-37	24637.2	1	2.12188e-110	01,07,2018	0.00795681	ILMN_1726805	STX2	3850398	2054	6.76265	6.73994	6.9085	7.00147	6.99497	7.09447	6.98991	6.91589	6.85566	6.821	6.97134	6.78221	7.13718	6.9905	6.84945	7.02997	6.79301	6.8578	6.86215
45731	ILMN_1682459	TUBB4	3140328	10382	1.42636	1.52281e-16	47119	1	1.22972e-115	01,03,3075	0.00436268	ILMN_1745655	PEX16	6580608	9409	8.47901	8.26025	8.5978	8.56403	8.3379	8.67076	8.62539	8.64665	8.64689	8.77853	8.98502	8.83358	8.37742	8.14301	8.08864	8.26269	8.40769	8.5378	8.59143
32683	ILMN_1753342	SAT1	5490431	6303	1.42629	1.05589e-29	36504.1	1	1.26377e-118	2.105	0.00307664	ILMN_1687974	ITGA6	5390201	3655	6.53854	6.58706	6.60422	6.50972	6.60173	6.48926	6.67063	7.11603	6.64909	6.65485	6.54476	6.48862	6.6589	6.58662	6.66202	6.52761	6.57995	6.59813	6.51247
30297	ILMN_1807016	LHX2	5550142	9355	1.4258	4.34382e-31	34482.9	1	1.92073e-114	01,03,1988	0.00491139	ILMN_2408440	TRAPPC2	6760053	6399	6.82984	6.65386	6.69878	6.66735	6.66622	6.74164	6.8424	6.63585	6.74152	6.53895	6.66293	6.73439	6.64387	6.65553	6.70996	6.79597	6.61683	6.71819	6.68977
47087	ILMN_2395373	GABBR1	270014	2550	1.424	1.31012e-08	47323	1	2.17147e-118	2.1625	0.0031241	ILMN_1721167	MYT1	1450468	4661	9.51348	9.68375	9.74589	8.41822	8.44989	8.38271	7.96961	8.00566	7.88038	9.23851	9.10675	9.10808	8.0308	7.68455	7.32129	8.16778	7.16695	7.21349	7.11263
44742	ILMN_1714352	DMWD	3850731	1762	1.42344	2.07744e-19	46430.5	1	1.28784e-113	01,04,1939	0.00544665	ILMN_1740161	ANKRD26	5560189	22852	7.08334	7.1778	7.04925	7.05228	7.2184	7.23827	7.31418	7.3126	7.31008	7.21604	7.19284	7.35946	6.86818	7.06511	7.01567	7.03477	7.17704	7.17028	7.05531
47070	ILMN_3243549	LOC100133465	1260161	100133465	1.42327	8.86324e-09	47323	1	3.3335e-115	01,03,1947	0.00450065	ILMN_2374340	PLAUR	6220671	5329	7.7287	7.62397	7.88095	7.60045	7.5886	7.772	7.53716	7.50806	7.70463	7.83685	7.7319	7.82513	7.34198	7.45287	7.28906	7.50945	7.11115	7.13688	7.06936
40239	ILMN_3278995	LOC643167	3870152	643167	1.42314	8.67002e-25	42643.1	1	4.43738e-111	01,06,1949	0.00738339	ILMN_3237281	LOC100133441	4920255	100133441	6.57915	6.51437	6.69389	6.7231	6.46336	6.57496	6.65636	6.65631	6.55216	6.59212	6.52449	6.4584	6.58084	6.51441	6.48043	6.51546	6.59411	6.56862	6.53813
8927	ILMN_2392803	COL11A1	5560739	1301	1.42285	9.8971e-51	9404.84	1	1.31175e-126	0.5675	0.00109981	ILMN_1781255	IGLL3	670170	91353	6.6478	6.67087	6.58282	6.62683	6.8767	6.99733	6.86071	6.72948	6.76666	6.55248	6.67986	6.63973	6.7502	6.82091	6.87252	6.86127	6.7254	6.67601	7.01243
46681	ILMN_1666976	PLD3	6380093	23646	1.42274	1.34008e-11	47320.2	1	1.41485e-116	2.835	0.00383627	ILMN_2359907	CD68	4570438	968	8.67422	8.39395	8.42723	8.28622	8.28107	8.18449	7.96301	8.32576	8.22162	8.19933	8.53207	8.3237	8.32345	8.18921	7.7094	8.11108	7.6608	7.2754	7.45665
47153	ILMN_1651315	HMG20B	5670110	10362	1.42237	6.27844e-08	47323	1	4.38858e-117	01,02,6675	0.00367931	ILMN_2319913	DGKA	6940088	1606	7.59433	7.63557	7.54403	7.17178	7.20526	7.12275	7.46154	7.3625	7.45729	7.5474	7.65706	7.58251	6.9812	6.93119	6.96491	7.00153	7.08668	7.02749	6.92543
46638	ILMN_2068991	TBC1D3G	3310279	654341	1.42228	7.27465e-12	47319.2	1	6.83932e-112	01,05,1975	0.00676471	ILMN_1656297	C21orf57	2900403	54059	8.21113	8.23096	8.39378	8.01008	7.91172	8.09057	8.66856	8.84085	8.62719	8.83818	8.96956	8.80126	8.21016	8.06528	7.93378	8.02109	7.90389	7.82845	7.97425
46437	ILMN_1743663	POMT1	4780632	10585	1.42213	4.93547e-13	47310.1	1	2.19755e-112	01,05,3275	0.00638789	ILMN_1785527	LY6G5B	5080747	58496	6.77985	6.51334	6.65263	6.75205	6.6475	6.56298	6.65281	6.68779	6.58737	6.60636	6.73466	6.71323	6.47719	6.537	6.41342	6.58906	6.4818	6.36521	6.38512
15514	ILMN_1762899	EGR1	870338	1958	1.42137	4.93901e-41	19795	1	5.37431e-117	01,02,6925	0.00369521	ILMN_3307196	FLJ14107	3830731	80094	6.88699	6.85184	6.78225	7.00137	6.69612	6.85733	6.97674	6.90912	6.8055	6.62122	6.95771	6.78081	6.87386	6.8569	7.12645	6.99397	6.71108	6.73857	6.86289
46903	ILMN_1748374	LOC400304	6180497	400304	1.42112	3.53304e-10	47322.5	1	6.18654e-116	3.155	0.00420667	ILMN_1761309	ADCK5	2480709	203054	7.62092	7.96736	7.58504	7.41524	7.44552	7.39875	7.50358	7.4515	7.25275	7.37808	7.44465	7.5951	7.09348	7.25891	7.28103	7.20475	7.08314	7.13528	7.07774
46628	ILMN_3243924	P2RX6	2340706	9127	1.42102	6.29472e-12	47318.9	1	4.37873e-115	3.525	0.00456016	ILMN_1759326	P2RX7	3370086	5027	9.46567	9.2465	9.0587	8.66597	8.71841	8.80025	9.6345	9.66186	9.40082	10.1678	10.0472	9.98356	7.23467	7.32397	7.50358	7.77626	8.44772	8.08517	8.13004
13486	ILMN_1741566	BMP7	3170100	655	1.42101	3.95303e-43	17106.1	1	5.55298e-109	01,08,9075	0.00940137	ILMN_1794512	ADPRH	5550369	141	6.80145	6.75005	6.90991	6.88855	6.70992	6.73849	6.8005	6.80362	6.82777	6.72777	6.89315	6.75364	6.79754	6.87887	7.00695	6.90035	6.76832	6.86862	6.81892
46441	ILMN_1729980	RNF216	7550008	54476	1.42077	5.19967e-13	47310.4	1	5.01035e-112	01,05,6275	0.0066362	ILMN_1659682	GALK2	10692	2585	7.03304	6.93978	6.91041	6.89583	7.06292	7.04692	7.29884	7.23409	7.25931	6.93902	7.22146	7.11901	6.71464	6.81163	6.74097	6.76031	6.88949	6.93623	6.89474
47058	ILMN_3237839	ZNF674	3610717	641339	1.42014	6.44807e-09	47322.9	1	1.2725e-114	01,03,7825	0.00481847	ILMN_1689786	ASMTL	6760619	8623	8.25208	8.21597	8.30147	7.76465	7.80086	7.77377	8.42464	8.5278	8.32345	8.5769	8.64753	8.93775	8.04264	7.61846	7.86083	7.62738	7.32026	7.34337	7.26868
47143	ILMN_1770787	DDAH2	5360041	23564	1.41979	5.42228e-08	47323	1	7.08244e-124	0.9025	0.00158612	ILMN_2220320	RPL7L1	6420010	285855	12.5473	12.2362	12.4829	11.9634	12.2326	12.2135	12.0648	12.4898	12.115	12.273	12.3202	12.3858	12.1893	11.6575	11.357	11.9031	11.6891	11.2444	11.5255
15111	ILMN_1790173	LOC285929	1500014	285929	1.41966	2.19595e-41	19327.5	1	6.31037e-115	01,03,6125	0.00463736	ILMN_1791500	GRM7	4760670	2917	6.59323	6.63278	6.52323	6.65	6.79217	6.7794	6.71947	6.70388	6.46159	6.67501	6.53294	6.73671	6.79164	6.64453	6.71771	7.10739	6.57553	6.46141	6.45948
5762	ILMN_1711245	SCG3	5570364	29106	1.41918	4.4957e-61	3596.01	0.62409	8.15022e-117	01,02,7425	0.00374147	ILMN_3266186	HDAC7	5420050	51564	6.93246	7.12206	6.9447	7.00839	6.97235	6.93688	7.04383	6.83359	6.93017	6.90359	6.95009	6.9797	6.64132	6.80473	6.95312	6.87099	7.30128	7.55572	7.5673
45412	ILMN_3248057	LOC100132439	240386	100132439	1.41889	1.45586e-17	46955.6	1	1.17103e-109	8.085	0.00872443	ILMN_1657361	CBX7	1500747	23492	7.11428	7.2184	7.15548	7.00296	6.98048	6.96726	7.04174	6.9407	6.95445	7.13199	6.96588	7.06124	7.17278	6.87268	6.96551	6.97429	6.71586	6.81707	6.64429
45925	ILMN_1789733	CLIP3	650689	25999	1.41863	1.14694e-15	47209	1	1.00873e-112	5.055	0.00609771	ILMN_1670410	LOC641710	150626	641710	7.11391	6.92523	7.03637	6.99704	6.84764	6.87401	6.94838	7.05325	6.93752	7.04112	7.07216	7.12579	6.75179	6.80989	6.81539	6.95525	6.83848	6.73129	6.87622
43126	ILMN_1660923	HCG4	2690390	54435	1.4177	5.119e-22	45042.6	1	9.19557e-109	9.205	0.00959854	ILMN_1685403	MMP7	2350537	4316	6.73627	6.52342	6.59762	6.61202	6.58881	6.65011	6.62429	7.06408	6.64777	6.57292	6.55455	6.558	6.5482	6.48632	6.51105	6.64027	6.53701	6.56341	6.5989
24321	ILMN_2073289	MTSS1	3170300	9788	1.41755	1.49649e-34	29233	1	9.49429e-116	01,03,2425	0.0042947	ILMN_1651506	NCOA6IP	2100279	96764	7.41333	7.2637	7.1732	7.41493	7.57029	7.48701	7.52039	7.71775	7.62354	7.31767	7.28906	7.40521	7.10963	7.63834	7.65797	7.41705	7.09387	7.26963	7.02718
45875	ILMN_2276758	POFUT1	290348	23509	1.41646	6.87705e-16	47190.4	1	1.33192e-114	01,03,1979	0.00482188	ILMN_3242416	WASH3P	460341	374666	7.70789	7.84001	7.514	7.62141	7.63782	7.59031	7.46116	7.59275	7.55874	7.60518	7.41745	7.79087	7.65477	7.51322	7.46441	7.51757	7.08364	6.98569	6.99081
45942	ILMN_3246255	LOC100133516	1190259	100133516	1.41643	1.31424e-15	47213.6	1	2.76805e-114	01,03,1999	0.00503153	ILMN_1654612	ZNF589	50327	51385	7.26751	7.44686	7.3207	7.33323	7.1996	7.24694	7.32812	7.2554	7.31172	7.64809	7.45287	7.38911	7.12697	7.3091	7.19126	6.99698	7.10636	7.21373	6.9904
28146	ILMN_1830462	XYLT1	630609	64131	1.41634	2.52763e-32	32633.7	1	5.83367e-113	01,04,8975	0.00598291	ILMN_1762529	SLC12A8	3710075	84561	6.86276	7.08939	6.89321	6.90649	6.97814	6.89711	7.00722	7.16847	7.13291	7.22599	7.05023	7.06942	6.7785	6.97925	7.04907	6.84869	7.11217	7.04931	7.01664
45549	ILMN_1815578	ZNF223	7150711	7766	1.41574	3.73162e-17	47029.8	1	7.89653e-114	01,04,2675	0.00534774	ILMN_1692834	C1orf26	3290017	54823	7.27491	7.12499	7.36098	7.32408	6.97723	7.11959	7.13261	7.45804	7.32036	7.17185	7.29355	7.20173	6.6952	7.21546	7.06334	6.83287	6.89404	6.9488	7.00439
47028	ILMN_1738239	RBM6	7380088	10180	1.41563	3.21226e-09	47322.9	1	9.14651e-118	01,02,3925	0.00335554	ILMN_1705144	ULK1	770440	8408	10.11	10.0323	10.2351	10.0367	9.95616	9.90566	10.5487	10.4876	10.4416	10.389	10.2514	10.321	9.59627	9.77647	9.58028	9.9674	9.29846	9.22038	9.39234
47264	ILMN_2407464	FASTK	770687	10922	1.41546	1.22421e-06	47323	1	2.03878e-120	01,01,5375	0.00236903	ILMN_1694514	ZDHHC11	1450400	79844	8.67783	8.93704	8.84085	7.70883	7.68386	7.71469	8.24049	8.16489	8.15128	8.62933	8.64545	9.03689	7.35178	7.08415	7.26221	7.34587	7.40905	7.24694	7.1409
46468	ILMN_1720865	OSBPL7	1440575	114881	1.41479	7.14637e-13	47312	1	4.16066e-111	6.475	0.00737472	ILMN_1811102	LRSAM1	3190437	90678	9.69351	9.41398	9.57876	8.90941	8.9302	8.94301	9.18086	9.44718	9.36008	9.34545	9.28916	9.35665	9.15013	8.99095	8.91245	9.09835	8.70993	8.69985	8.60306
46717	ILMN_1742578	MKLN1	6110204	4289	1.41478	2.24178e-11	47320.8	1	2.02055e-118	2.1525	0.00311957	ILMN_2386790	KLRC3	1070487	3823	6.98514	6.69178	6.62239	7.03331	7.0858	7.12071	7.2534	7.02461	6.93235	7.10127	7.17391	7.20748	6.69826	6.59514	6.6539	6.71976	6.73232	6.70928	6.69057
46606	ILMN_2359907	CD68	4570438	968	1.41437	4.73921e-12	47318.3	1	3.38243e-110	01,07,1942	0.0081449	ILMN_1689251	SPG3A	430372	51062	8.94187	8.84204	8.86647	8.84628	8.95282	8.81261	9.26907	9.48015	9.34217	9.05176	8.94928	9.04096	8.0638	8.47297	8.56718	8.50869	8.37276	8.31297	8.33982
46795	ILMN_2273224	SLC4A5	830356	57835	1.41416	6.10249e-11	47321.7	1	4.77395e-110	01,07,6125	0.00831059	ILMN_1807359	CLEC11A	1940048	6320	9.3062	9.32528	9.4002	9.136	9.15851	9.19436	8.86867	8.77135	8.92295	9.29451	9.00066	9.10285	8.56437	8.64464	8.89932	8.9606	8.29346	8.39643	8.21037
35655	ILMN_1719599	SYTL4	4540184	94121	1.41416	5.77065e-28	38893.6	1	8.92012e-113	05,02,2012	0.00607618	ILMN_1685447	LOC646300	3940164	646300	6.92212	6.79398	6.77824	6.80364	6.71837	6.80824	6.72207	6.59158	6.77975	6.7997	6.64987	6.85369	6.97266	6.80241	6.696	6.78523	6.68778	6.56752	6.60997
30689	ILMN_2208413	ARHGAP15	3310463	55843	1.41402	7.49224e-31	34833.2	1	6.74867e-117	01,02,7125	0.00371067	ILMN_1825275		5960072		6.80809	6.90439	6.62812	6.69881	6.7274	6.92621	6.80656	6.78745	6.81361	6.91921	6.79891	6.68294	6.77973	6.87628	6.76087	6.74678	6.76686	6.84068	6.73721
46252	ILMN_1693836	LOC653344	5310681	653344	1.41386	4.90565e-14	47290.8	1	2.2424e-110	01,07,2075	0.0079729	ILMN_1671839	TAF1C	6380131	9013	10.2829	10.368	10.3037	10.5264	10.3275	10.2757	10.2077	10.0539	10.2413	10.1252	10.0782	10.399	10.3629	10.0752	9.87086	10.1478	9.36929	9.57062	9.63125
47117	ILMN_2282352	PHYH	4060546	5264	1.41366	2.8666e-08	47323	1	6.66174e-118	01,02,3375	0.00330508	ILMN_3242186	C6orf124	1340347	653483	8.07311	7.98144	8.04904	7.72904	7.5494	7.55452	8.00028	7.69639	7.79888	7.90864	7.64636	8.16254	7.06532	7.00159	7.13291	7.38711	7.27201	7.26266	7.20965
46040	ILMN_1715392	PRPF3	2260615	9129	1.41265	3.22533e-15	47240.3	1	6.4745e-111	01,06,6675	0.0075339	ILMN_2388701	ST3GAL5	3890382	8869	8.8927	9.14776	9.21023	8.32939	8.39792	8.65451	7.62836	7.7811	7.79138	7.78083	7.91465	7.82626	8.00192	7.81411	7.53323	7.92877	7.35894	7.37047	7.2124
44778	ILMN_3241626	QRFPR	4010736	84109	1.41262	2.54341e-19	46463.5	1	4.92567e-115	01,03,5525	0.00458979	ILMN_3236736	ZFP92	6900670	139735	7.05262	6.84664	6.84839	6.71866	6.88797	6.94763	6.85197	6.92898	6.96648	6.9191	7.19321	6.98509	6.85386	6.77436	6.6071	6.98802	6.75246	6.76427	6.68399
44759	ILMN_1805111	BRWD1	4200482	54014	1.41215	2.3387e-19	46450	1	6.44851e-113	01,04,9225	0.00600305	ILMN_1760613	C14orf1	5050524	11161	6.82096	6.77288	6.69731	6.62975	6.84685	6.92067	6.64454	6.53838	6.58262	6.54417	6.7709	6.71477	6.60813	6.59594	6.76814	6.56133	6.52077	6.44524	6.57072
46802	ILMN_2219683	NEU4	780224	129807	1.4121	7.22033e-11	47321.9	1	4.00144e-117	01,02,1965	0.00366022	ILMN_1680279	USP49	5550603	25862	9.73557	9.47649	9.55173	8.95376	9.44492	8.8641	9.20341	9.47354	9.29815	9.25706	10.0801	9.37176	9.34242	8.75206	8.42464	8.79526	8.96661	8.27953	8.41504
47248	ILMN_2395214	FMNL3	150551	91010	1.41135	6.64236e-07	47323	1	7.9746e-121	1.465	0.00229624	ILMN_1805973	GPR19	6200072	2842	8.88979	8.92369	9.18202	8.69303	8.39463	8.74079	9.23997	8.96555	8.96932	9.22686	9.17699	9.22268	8.23713	8.33194	8.48696	8.04831	8.03388	8.1014	8.07072
43629	ILMN_1692145	ZNF14	7610528	7561	1.41132	2.55258e-21	45495.7	1	2.01262e-111	6.1575	0.00713499	ILMN_1734762	OPA3	4730681	80207	7.11107	7.10652	7.13417	7.05172	7.06867	7.24839	7.10207	7.05482	6.98488	7.07608	7.07025	6.96854	6.92297	7.06906	6.74058	7.06565	7.02364	6.97468	7.0397
47271	ILMN_1680693	ZNF419	7320148	79744	1.41112	1.53422e-06	47323	1	7.35052e-117	01,02,7275	0.00372609	ILMN_1710482	APLP2	3450577	334	10.2731	10.3749	10.0254	9.91601	10.0219	10.0472	10.0133	10.0005	10.1062	9.94529	9.63165	9.74631	9.57485	9.45165	9.54743	9.50172	9.35212	9.5536	9.38338
46947	ILMN_2411282	QSOX1	2850021	5768	1.41054	7.06748e-10	47322.7	1	7.08673e-120	1.675	0.00254559	ILMN_1720511	LRRN1	3870161	57633	7.1616	7.25953	6.99502	6.91589	7.05228	6.92014	7.51947	7.55614	7.54247	8.36756	8.48386	8.37484	7.05555	6.83494	6.85187	6.90588	6.94744	6.74201	6.80357
46509	ILMN_1813236	C6orf136	520201	221545	1.4103	1.13761e-12	47314	1	2.68897e-110	7.295	0.0080253	ILMN_1813120	MAP4K3	450019	8491	7.93239	7.86859	7.87453	7.87126	7.7994	7.95007	8.16729	8.07255	8.26115	8.11548	8.04042	8.29264	7.66784	7.77107	7.57863	7.85181	7.76906	7.8447	7.65255
2686	ILMN_1710075	FAM89A	6280048	375061	1.40884	8.9235e-80	448.15	0.166847	5.22458e-134	0.195	0.000485075	ILMN_1749821	MED28	6980010	80306	8.93496	8.80762	8.76845	9.94424	9.88505	9.85471	9.97948	10.0677	9.88094	10.087	9.96263	10.0123	9.72088	10.3302	10.2924	10.0523	9.70289	9.85471	9.63784
47088	ILMN_2238506	POMT1	1300364	10585	1.40883	1.36392e-08	47323	1	2.49136e-116	01,02,9425	0.00395833	ILMN_1783253	DDX12	610370	440081	7.09816	7.19525	7.05311	6.93931	7.02886	7.12444	7.07478	7.06637	7.17637	7.22377	7.03198	7.43159	6.9538	6.89327	6.70598	6.8558	6.85039	6.68526	6.76749
47234	ILMN_1710482	APLP2	3450577	334	1.40878	4.60489e-07	47323	1	1.8847e-120	01,01,5325	0.00236883	ILMN_1654518	LRCH4	3170431	4034	8.0763	8.24879	8.15561	7.48085	7.5107	7.27874	7.72242	7.63557	7.70343	8.01379	7.92961	7.80158	7.53152	7.09737	7.1897	7.24456	6.85993	6.80083	6.84357
47167	ILMN_1658160	FAM156A	6290379	29057	1.40759	9.07361e-08	47323	1	1.01404e-113	01,04,1932	0.00539326	ILMN_3224856	LOC729660	4540577	729660	8.14351	8.022	8.15782	7.91839	7.79999	7.79672	8.59636	8.28808	8.2346	8.38043	8.40483	8.61044	7.64006	7.63994	7.62643	7.87896	7.29077	7.28459	7.15491
46310	ILMN_3186390	LOC100128510	5670431	100128510	1.40747	9.99724e-14	47298.5	1	1.01113e-111	01,05,8825	0.00685897	ILMN_1787648	GPR125	2060707	166647	7.75745	7.73157	7.45729	7.38133	7.39875	7.163	7.35337	7.26197	7.31515	7.51947	7.45354	7.63618	7.48499	6.94063	7.0942	7.39075	7.08939	6.93001	6.93312
47022	ILMN_3238845	FAM165B	3710064	54065	1.40743	2.69722e-09	47322.9	1	1.18329e-113	01,04,3725	0.00544521	ILMN_1727142	IKBKB	1260438	3551	9.19199	9.35443	9.36289	8.47942	8.52496	8.4706	8.72267	8.92063	8.83729	9.3321	9.07368	9.3141	8.1564	8.0608	8.34732	8.38299	8.37296	8.38338	8.23183
44200	ILMN_2107004	GPR1	3870386	2825	1.40596	1.92881e-20	45979.5	1	1.11055e-111	01,05,1991	0.00688009	ILMN_1793537	MUC15	3850451	143662	6.76914	6.73623	6.70123	6.83638	6.63151	6.61201	6.68758	6.65458	6.74661	6.66868	6.72379	6.75483	6.52642	6.66458	6.58463	6.75612	6.55577	6.60811	6.52792
46620	ILMN_1733366	MAST1	6420114	22983	1.40549	5.90805e-12	47318.7	1	7.52963e-110	01,07,8475	0.00851139	ILMN_3243924	P2RX6	2340706	9127	7.73973	7.92891	7.8132	7.52589	7.43679	7.51581	7.12827	7.36831	7.25592	7.32835	7.07292	7.25178	6.87018	7.25552	7.12636	7.12784	6.6255	6.59145	6.67404
45270	ILMN_1735115	FOLH1	7040519	2346	1.40493	5.14589e-18	46857.2	1	1.15952e-115	03,03,2012	0.00436268	ILMN_1696843	LOC613037	2760189	613037	10.0746	9.97802	9.96826	9.04921	9.11511	8.76652	8.95	8.93566	9.07144	9.70289	9.47494	9.51579	9.27611	8.52668	8.91925	9.28215	8.65685	8.37276	8.60211
46977	ILMN_3287996	LOC400446	580553	400446	1.40325	1.21384e-09	47322.8	1	1.73785e-111	6.0975	0.00707367	ILMN_3183139	LOC100130914	4880630	100130914	7.15207	7.28933	7.43205	7.40969	7.472	7.19255	7.47924	7.49947	7.3853	7.85354	7.73992	7.70751	7.30284	6.98692	6.95273	7.31515	6.89419	6.95692	6.91858
46678	ILMN_3183620	LOC100128326	5570465	100128326	1.40298	1.28272e-11	47320.1	1	3.00452e-111	6.355	0.00728236	ILMN_1781010	ARHGEF3	6250435	50650	10.3916	10.3742	10.2187	9.33324	9.33777	9.31281	9.7613	9.66487	9.75534	9.80667	9.75534	9.80059	9.4528	9.31596	9.36755	9.32148	9.40891	9.15674	9.3062
47080	ILMN_1686313	PLXNB3	4060139	5365	1.40286	1.09158e-08	47323	1	7.89417e-115	3.655	0.0046799	ILMN_1681751	LOC348840	6040619	348840	6.95632	6.91091	6.89556	6.82671	6.90413	6.92168	7.27742	7.07603	7.10587	7.07153	7.11719	6.92898	6.79393	6.71692	6.63735	6.76432	6.63379	6.6552	6.7059
19960	ILMN_1795442	LAMA4	7160253	3910	1.40259	2.48143e-37	25032.9	1	1.48003e-121	1.275	0.00205717	ILMN_1711883	HTR3D	4860491	200909	6.48158	6.58195	6.73675	6.79612	6.67289	6.55787	6.56585	6.60687	6.67838	6.52403	6.43783	6.52232	6.47843	6.67554	6.57734	6.62493	6.71306	6.62459	6.59923
46423	ILMN_1738482	CEP27	840551	55142	1.40233	4.00903e-13	47308.9	1	3.4259e-111	6.395	0.00731693	ILMN_3261345	LOC100130053	4890519	100130053	9.30779	8.89582	9.16837	8.6117	8.85538	8.53473	8.61479	9.0969	8.75237	8.88949	9.26624	8.92593	8.94897	8.63695	8.11389	8.70099	8.01452	7.6358	7.87081
47073	ILMN_1655867	HRASLS	2350037	57110	1.40198	9.25008e-09	47323	1	2.58662e-113	04,06,2012	0.00568603	ILMN_2251978	C21orf66	6280626	94104	10.3411	10.5541	10.3622	9.97802	9.85524	9.8741	10.0973	10.0833	10.1252	10.4409	10.2655	10.5598	9.89699	9.60506	9.56253	10.0512	9.44605	9.3446	9.38736
46847	ILMN_2330341	TCEAL4	3890719	79921	1.40193	1.3733e-10	47322.2	1	4.77894e-112	01,05,6075	0.00662043	ILMN_2309180	SMARCD3	5910632	6604	9.53302	9.73599	9.75681	9.18999	9.22962	9.1041	9.63209	9.53748	9.59627	9.9209	9.95004	10.0225	8.47218	8.69654	8.72422	8.87358	8.96224	8.73726	8.69247
44634	ILMN_1785703	LMOD3	1850561	56203	1.4019	1.26566e-19	46346.3	1	1.03238e-114	01,03,7225	0.00474809	ILMN_1656933	NKPD1	4860278	284353	6.78947	6.71901	6.77721	6.48566	6.50479	6.59501	6.66432	6.70568	6.69952	6.71892	6.77794	6.66759	6.62356	6.58044	6.55982	6.59617	6.57366	6.534	6.5756
46203	ILMN_1807737	SFRS17A	4260750	8227	1.40183	2.64177e-14	47282.7	1	7.68344e-112	01,05,1979	0.00679577	ILMN_1690237	PCDHB19P	1300270	84054	7.29466	7.30075	7.10482	7.00132	7.05456	7.12466	7.29593	7.16453	7.1537	6.93939	7.17658	7.13877	7.16542	7.05051	6.8938	6.9553	6.94479	6.81272	6.82792
46280	ILMN_2179083	LOXL4	4150477	84171	1.40142	7.20827e-14	47295.1	1	1.77065e-109	01,08,3225	0.0089106	ILMN_1737611	VAMP1	6650639	6843	7.91512	7.80971	8.09374	7.63656	7.52589	7.44617	8.01786	8.0638	7.93351	8.25153	8.00763	8.23694	7.84944	7.42229	7.22082	7.79672	7.31603	7.31559	7.1949
46337	ILMN_3247256	LOC646996	5810735	646996	1.40121	1.33538e-13	47301.1	1	3.77717e-111	6.445	0.00735731	ILMN_1807972	MICAL1	3800551	64780	8.24161	8.48358	8.54754	8.22409	8.20782	7.97278	8.53649	8.30358	8.6959	8.83395	8.67783	8.80824	7.54824	7.62662	7.57404	7.66671	8.18065	8.24028	8.0955
45881	ILMN_1803036	TARBP1	2230201	6894	1.40068	7.45778e-16	47193.5	1	2.43323e-110	01,07,2525	0.00800497	ILMN_2352380	TRPM2	5700068	7226	6.71583	6.61988	6.7109	6.74146	6.76829	6.73788	6.87297	6.78263	6.71578	6.69701	6.7532	6.70731	6.71841	6.70682	6.68661	6.58846	6.46169	6.43279	6.4036
47072	ILMN_1729487	GMPR	3840400	2766	1.40059	9.24979e-09	47323	1	8.17583e-118	01,02,3725	0.00333685	ILMN_2152711	ACVR2A	4590349	92	7.9006	7.88136	7.81545	7.65345	7.70046	7.58649	7.72217	7.9354	7.86223	8.35518	8.5353	8.173	7.52867	7.63782	7.49563	7.36227	7.57794	7.37061	7.44088
46644	ILMN_1711928	FLJ20920	1850164	80221	1.39928	7.83912e-12	47319.3	1	5.32594e-115	3.565	0.0046	ILMN_1740960	MACROD1	2370279	28992	8.88051	8.59752	8.76272	8.62776	8.60186	8.50897	8.67282	8.65028	8.7537	9.11442	8.88555	8.97716	8.37835	8.48025	8.45998	8.51464	8.46354	8.50578	8.39523
46801	ILMN_1682818	TTLL3	870500	26140	1.39745	7.21415e-11	47321.9	1	6.55877e-110	01,07,1978	0.00846572	ILMN_1692575	SFRS8	4180379	6433	8.85062	8.88855	9.05439	8.60705	8.59453	8.61291	8.80155	8.71378	8.75428	8.68565	8.6953	8.76617	8.6641	8.46195	8.29073	8.66651	8.31377	8.1489	8.30991
46553	ILMN_2099783	ATP6V1F	3870630	9296	1.39712	2.25334e-12	47316.4	1	1.5689e-117	01,02,4775	0.00346503	ILMN_1660995	AMH	3780156	268	7.08668	7.46466	7.23208	7.09461	7.11631	6.8973	8.06877	7.87109	8.16165	8.45315	8.13618	8.29346	7.16453	7.02656	6.9376	7.03457	7.04334	7.06511	6.90076
30000	ILMN_1697220	NT5E	5960398	4907	1.39688	2.97866e-31	34239.5	1	1.39616e-108	9.475	0.00984927	ILMN_1682727	JAZF1	3520463	221895	8.37428	8.36302	8.25632	8.57828	8.35485	8.3196	8.43551	8.47525	8.57214	8.47094	8.64291	8.52037	7.64421	8.30959	8.13756	8.13354	8.658	8.42183	8.42647
46435	ILMN_2195482	CACNB3	1980328	784	1.39618	4.87889e-13	47310	1	3.66538e-116	03,03,2012	0.00406166	ILMN_1711156	LOC645895	1940709	645895	13.8476	13.6461	13.7978	13.535	13.7195	13.3161	13.6194	13.6291	13.5581	13.6997	13.6957	13.9902	13.8185	13.0717	12.7947	13.3476	13.3082	13.008	13.2598
44255	ILMN_3302499	LOC730990	2060170	730990	1.39599	2.41441e-20	46027.3	1	3.21608e-110	01,07,3775	0.00810714	ILMN_1801302	SCN1B	6560154	6324	6.6841	6.83151	7.00859	6.99595	6.82446	6.91707	6.73976	6.86309	6.89936	6.73259	6.85075	6.83388	6.83575	6.70235	6.72801	6.63619	6.70694	6.87709	6.77781
46340	ILMN_1774074	RXRB	6380431	6257	1.39583	1.36074e-13	47301.2	1	1.45915e-110	7.025	0.00785754	ILMN_3294106	LOC100190938	5260132	100190938	12.5518	12.4216	12.4871	11.6466	12.0179	11.5434	11.8573	11.8929	11.8897	12.1056	12.4945	12.3595	12.1963	11.2475	10.7033	11.4785	11.8138	10.9983	11.3946
47173	ILMN_1750178	LOC653450	2230041	653450	1.39556	9.93744e-08	47323	1	2.90913e-118	02,02,2012	0.00315186	ILMN_1728426	INPPL1	2470367	3636	10.6977	10.9802	10.9312	9.9209	9.91493	9.91548	10.5465	10.5487	10.6592	10.7586	10.6793	10.9562	9.6408	9.41075	9.41245	9.9143	9.73899	9.68075	9.734
42686	ILMN_2185563	ANKRA2	7400114	57763	1.39507	1.57542e-22	44670.8	1	3.71522e-109	01,08,1967	0.00919406	ILMN_1681501	LOC647535	7610278	647535	6.62958	6.82706	6.64103	6.6576	6.66597	6.7271	6.70852	6.72283	6.78978	6.53388	6.73526	6.58244	6.72919	6.64767	6.67572	6.69364	6.53302	6.49916	6.54871
42314	ILMN_1653553	C14orf80	7100008	283643	1.39447	6.26966e-23	44355.7	1	2.61693e-109	8.515	0.00906816	ILMN_1739872	ADAMTS18	2030487	170692	6.76992	6.74015	6.72949	6.72488	6.91542	6.79434	6.9846	6.65938	6.77895	6.7476	6.80774	6.57508	6.83566	6.64881	6.77272	6.77716	6.61899	6.54249	6.67744
46821	ILMN_3226875	LOC728590	4040026	728590	1.39446	9.77836e-11	47322	1	2.67229e-113	01,04,6125	0.00569444	ILMN_1728256	SPAG9	130164	9043	8.62058	8.60817	8.66626	8.1857	8.22253	8.27424	8.86351	8.77018	8.77535	9.43802	9.40157	9.46995	7.94471	7.8914	7.73992	8.0275	8.34202	8.17409	8.15336
47127	ILMN_1660864	RHBDL1	510092	9028	1.39427	3.23144e-08	47323	1	8.78195e-113	5.0175	0.00607618	ILMN_1737314	BCL6	6280458	604	10.2067	10.2257	10.3608	9.52944	9.42589	9.44668	10.0622	9.96408	9.95506	10.5264	10.3615	10.6552	9.59388	8.78952	8.54274	9.14776	9.63539	9.22159	9.12696
46911	ILMN_3240177	LLPH	3190274	84298	1.39419	3.89309e-10	47322.5	1	2.42358e-116	2.935	0.00395833	ILMN_1815707	CALML4	1030433	91860	7.93999	7.75296	7.7632	7.67931	7.71599	7.70883	7.89232	7.99698	7.88323	7.72112	8.02463	7.95792	7.53335	7.52333	7.73919	7.65603	7.13564	7.3777	7.2464
47256	ILMN_1696375	TTC31	5690156	64427	1.39332	8.2881e-07	47323	1	1.27135e-118	2.1075	0.00307664	ILMN_1803018	KIFC2	4210561	90990	9.68767	9.74444	9.7841	8.89099	8.83226	8.59964	9.26078	8.87085	9.05206	9.21888	9.07716	9.60125	8.74131	8.30713	8.45348	8.72891	8.30199	8.03026	8.24593
4090	ILMN_1780170	APOD	7150634	347	1.39257	1.62737e-69	1477.48	0.361196	9.69058e-133	0.23	0.000554217	ILMN_1815184	ASPM	6130441	259266	8.79185	9.00812	8.98963	9.9276	9.78946	9.82443	10.0806	9.70112	9.9674	9.78506	9.818	10.0523	9.29815	9.43237	9.13776	8.98088	10.1784	10.4191	10.4172
46981	ILMN_3244803	RAD54L2	620551	23132	1.39175	1.29047e-09	47322.8	1	7.67444e-112	01,05,1979	0.00679577	ILMN_1718565	CDKN1C	5890653	1028	7.99803	7.98566	7.99258	8.1657	8.11931	8.22236	8.94651	8.55238	8.86867	9.14349	9.24843	9.24148	7.7364	7.95577	7.60378	8.079	7.75719	7.50996	7.65819
46760	ILMN_1715994	HGS	5130253	9146	1.39173	3.78488e-11	47321.3	1	1.49531e-109	8.225	0.00882511	ILMN_3235517	ZNF777	540615	27153	8.59143	8.46023	8.6364	8.52919	8.65001	8.91312	8.90305	8.91146	8.95376	8.95418	8.80523	8.7957	8.20934	8.40558	8.19955	8.42562	8.21415	8.32652	8.29656
46885	ILMN_3226214	LOC728755	5670280	728755	1.39166	2.52166e-10	47322.4	1	3.11211e-111	01,06,3575	0.00728236	ILMN_3302177	RPL14L	2360102	144581	13.0947	12.9968	12.8228	13.0158	12.9772	13.0484	13.3634	13.24	13.0597	13.2252	13.1954	13.2147	12.6651	12.8113	13.0158	12.726	12.4633	12.2886	12.2443
47171	ILMN_1744403	KCNIP3	1260669	30818	1.3911	9.43111e-08	47323	1	1.04218e-118	2.075	0.00303807	ILMN_2099249	MTERF	2260070	7978	8.37111	7.98747	8.07255	8.05348	8.11881	8.47798	8.27022	8.1976	8.21278	8.4036	8.38016	8.47994	8.00578	7.89373	7.98952	7.50059	7.77386	7.7335	7.76745
34836	ILMN_3231944	LOC100130516	6380037	100130516	1.39108	1.82442e-28	38225.5	1	3.00447e-115	3.445	0.00449739	ILMN_3225485	LOC728796	6660523	728796	6.43255	6.55362	6.43522	6.59347	6.54609	6.50647	6.44388	6.57875	6.53466	6.64734	6.50023	6.6202	6.68629	6.47373	6.50829	6.55683	6.4677	6.47694	6.47891
36245	ILMN_1799104	SPAG9	3370603	9043	1.39088	1.33448e-27	39368.4	1	1.28613e-110	01,06,9725	0.00782548	ILMN_1661839	OR52A5	7100088	390054	6.6419	6.56998	6.54715	6.62949	6.51561	6.59121	6.59714	6.53069	6.70011	6.49288	6.6557	6.61093	6.65427	6.59608	6.57303	6.63202	6.52672	6.49387	6.54923
44687	ILMN_3257145	LOC100129602	1660131	100129602	1.39083	1.61997e-19	46388.7	1	8.73176e-110	7.945	0.0086078	ILMN_3308683	PKD1P1	3310047	339044	7.37836	7.71572	7.91045	6.8948	6.69056	6.79124	7.01441	6.83505	6.87475	7.0519	6.98006	7.22474	6.78776	6.70474	6.73784	7.0774	6.78159	6.78596	6.72271
46248	ILMN_2148290	PDCD7	6220220	10081	1.39073	4.57524e-14	47290.1	1	8.04203e-112	01,05,7975	0.0067966	ILMN_1681101	MARCH1	2000386	55016	7.07	7.18697	7.25231	7.31371	7.3417	7.22183	6.95376	6.80085	6.86692	7.36695	7.35247	7.34949	7.3124	6.83234	6.81723	6.92392	6.54791	6.5979	6.54824
46601	ILMN_1814971	TCF25	7100386	22980	1.39023	4.55426e-12	47318.2	1	1.20422e-109	8.105	0.00872443	ILMN_1676515	IMPDH1	3120431	3614	9.91288	9.90759	9.97254	10.1857	10.2252	10.0702	10.2215	10.2319	10.2526	9.97756	9.98252	10.0318	9.26981	9.40218	9.41697	9.50887	9.66716	9.75628	9.95415
46534	ILMN_1802096	ABTB1	2970044	80325	1.3899	1.53679e-12	47315.2	1	4.70597e-111	01,06,5225	0.00739512	ILMN_1668027	LOC727762	7210184	727762	7.34815	7.41896	7.48678	7.2764	7.41138	7.17704	7.5597	7.49367	7.58567	7.4753	7.2524	7.84017	7.43736	7.22905	7.31505	7.12949	6.90138	6.69131	6.80844
46532	ILMN_2412521	KIAA0101	7550470	9768	1.38932	1.49553e-12	47315.1	1	3.80996e-112	01,05,5075	0.00654097	ILMN_1685679	RNF146	1090594	81847	8.74008	8.52339	8.67904	8.59899	8.56974	8.56312	8.30034	8.12173	8.22059	8.5803	8.49899	8.71212	8.12031	8.14042	8.19873	8.02123	8.24326	8.23385	8.20782
46906	ILMN_1690268	HNRPUL1	5890156	11100	1.38847	3.59032e-10	47322.5	1	8.12977e-114	4.275	0.00535044	ILMN_2354391	EGLN2	7650653	112398	11.3742	11.2015	11.2395	11.5229	11.4259	11.4027	11.4451	11.3735	11.3927	11.1735	11.2062	11.2544	11.0608	11.1602	11.2243	11.1075	10.7619	10.801	10.8342
46396	ILMN_2051684	LOC401152	1980369	401152	1.38828	2.74616e-13	47306.5	1	6.12532e-111	01,06,1964	0.00751131	ILMN_1687279	DHPS	770543	1725	10.5342	10.558	10.6943	10.7827	10.4927	10.4358	10.7472	10.5947	10.7365	10.6528	10.828	10.8767	9.99173	10.3883	10.3374	10.4836	10.1635	10.2241	10.2487
32054	ILMN_1694367	SNORD35B	3190561	84546	1.38818	4.60358e-30	35986.7	1	6.31309e-109	01,08,9925	0.00942408	ILMN_1757130	AKT3	5220307	10000	6.73546	6.84024	6.83959	6.74599	6.99768	6.97619	6.73775	6.78449	6.76364	6.67697	6.99374	6.83561	6.89241	6.8904	6.92835	6.75003	6.72542	6.73734	6.76995
13798	ILMN_1700695	SLC44A1	4290605	23446	1.38739	9.07489e-43	17552.3	1	2.51811e-117	01,02,5525	0.00355501	ILMN_1690870	LOC401056	1660138	401056	7.14461	6.95225	6.83478	6.73548	6.71712	6.80145	6.80112	6.9269	7.0516	7.3768	7.2722	7.41443	7.18098	6.85312	6.87573	7.60462	6.76278	6.7975	6.70487
45765	ILMN_1655011	SERF1B	6580253	728492	1.38617	2.09735e-16	47136.3	1	8.81537e-112	01,05,1984	0.00682243	ILMN_1803036	TARBP1	2230201	6894	7.83058	7.88175	7.98647	7.90577	7.87623	8.11083	7.48556	7.48307	7.45614	7.37836	7.4397	7.5831	7.68587	7.56242	7.26055	7.59726	6.74568	6.80611	6.84104
46831	ILMN_2387696	CCR6	5220296	1235	1.38613	1.17445e-10	47322.1	1	2.1455e-110	7.185	0.00795681	ILMN_1807515	CSTF2T	2630400	23283	7.24284	7.32496	7.60353	7.50227	7.65	7.62755	7.53416	7.44263	7.68892	7.42417	7.38219	7.3924	7.10169	7.15226	7.2764	7.20466	7.08441	7.22635	7.18811
44424	ILMN_2049364	FAM119A	1090646	151194	1.38578	5.12699e-20	46180.2	1	5.35102e-110	01,07,6625	0.00835605	ILMN_1701264	TSPYL6	5390139	388951	6.99334	7.09809	6.94398	6.96897	6.9243	7.0046	7.04468	7.05519	7.10002	6.95449	7.04264	6.9812	7.0953	6.93503	6.86615	6.97959	6.87099	6.85536	6.82098
46861	ILMN_1706075	SF3B1	3800435	23451	1.38548	1.70541e-10	47322.3	1	2.73999e-115	3.415	0.0044699	ILMN_1727249	FAM21C	1410678	253725	7.20306	7.6398	7.37957	7.14338	6.98391	7.18432	7.31651	7.26221	7.38009	6.97796	7.18858	7.03692	6.86728	6.92156	6.69509	6.82989	6.99745	6.97505	6.93824
47179	ILMN_2188204	ATG12	1410348	9140	1.38547	1.12429e-07	47323	1	3.01723e-112	01,05,4375	0.00647146	ILMN_3206343	LOC644914	5080369	644914	12.4871	12.6509	12.6256	12.4099	12.4042	12.6001	12.5304	12.3077	12.4419	12.5473	12.4128	12.3816	11.9432	12.0306	12.1654	12.1598	11.7229	11.7606	11.714
47187	ILMN_2215211	ZNF514	870735	84874	1.38384	1.30327e-07	47323	1	1.78698e-116	01,02,8675	0.003875	ILMN_1713406	FAM39DP	6110609	374666	11.3754	11.6585	11.3558	10.6765	10.5824	10.4855	10.9507	10.8507	10.9661	11.1689	10.8758	11.0166	10.8237	10.3615	10.3168	10.4102	8.94596	9.07933	8.9575
46921	ILMN_3302177	RPL14L	2360102	144581	1.38383	4.75548e-10	47322.6	1	2.17916e-111	01,06,2025	0.00717052	ILMN_1798581	MCM8	2370017	84515	12.5328	12.206	12.3225	12.0086	11.8463	11.7755	11.9351	12.1544	11.8754	12.1511	12.3426	12.3057	12.0648	11.6033	11.1075	11.9083	10.9562	10.5501	10.7699
46131	ILMN_2318638	TGIF1	4260189	7050	1.38382	9.93855e-15	47266.1	1	4.23649e-112	01,05,5575	0.00657506	ILMN_3245074	LOC646916	7380672	646916	7.01197	6.917	7.10925	6.94771	6.96726	6.91514	6.97577	7.15179	6.89576	6.89348	7.05077	7.06789	6.84783	6.97732	6.83765	6.90764	6.73984	6.69594	6.66515
46964	ILMN_3250321	PTP4A3	4480286	11156	1.38379	9.14783e-10	47322.7	1	2.37002e-111	01,06,2023	0.0071857	ILMN_2168952	DENR	5260575	8562	8.83729	8.72682	8.77163	8.18849	8.347	8.06189	8.18705	8.42723	8.269	8.19325	8.66045	8.55697	8.43023	7.71456	7.64387	8.0557	7.73842	7.33333	7.50945
46730	ILMN_2394897	ACCN4	2850341	55515	1.38298	2.68525e-11	47321	1	2.07589e-110	7.1725	0.00795681	ILMN_1665095	NELF	3140193	26012	10.68	10.7195	10.8466	10.2579	10.193	10.0906	9.81195	9.97304	9.92468	10.0057	9.99746	10.0772	9.89606	10.0069	9.74156	9.9815	9.07965	9.06466	9.15536
30589	ILMN_3288717	LOC392437	2750685	392437	1.38286	6.65838e-31	34757.7	1	1.23975e-109	08,12,2012	0.00873118	ILMN_3188005	LOC100127913	2760543	100127913	7.66604	7.53335	7.64705	7.5296	7.41112	7.51568	7.62023	7.94841	7.56925	7.60703	7.61008	7.48445	7.70703	7.39595	7.79038	7.67082	7.41493	7.42674	7.36006
46172	ILMN_1792389	RNF165	10019	494470	1.38261	1.71429e-14	47276.1	1	3.13558e-109	8.605	0.00914453	ILMN_1681679	TSPO	6860753	706	11.9258	12.0838	11.9189	11.8225	11.749	11.9483	11.736	11.9337	11.7375	12.1496	12.0526	11.9583	11.3579	11.6543	11.5965	11.5908	11.6489	11.7229	11.6321
47232	ILMN_1755114	EIF2AK4	5050753	440275	1.38244	4.41846e-07	47323	1	1.14007e-116	01,02,8025	0.00380774	ILMN_2352448	NSUN5B	4070367	155400	9.21374	9.11478	9.26148	8.57776	8.5129	8.37722	8.7776	8.74046	8.91184	8.90336	8.8521	9.36755	8.50465	8.32122	8.32971	8.43221	7.57845	7.2845	7.55168
46713	ILMN_2330994	NKTR	2060400	4820	1.38188	2.1009e-11	47320.7	1	2.01502e-109	01,08,3825	0.00896524	ILMN_3228181	VSTM2B	5810110	342865	7.24427	7.0466	6.98156	7.20385	7.06016	7.15277	6.93789	6.91491	6.98043	7.20615	7.09153	7.18505	6.93043	6.751	6.68153	7.04054	6.61958	6.62875	6.65764
22382	ILMN_1771348	ACN9	520575	57001	1.38125	1.0063e-35	27444.5	1	5.4487e-117	2.695	0.00369521	ILMN_3233748	LOC728615	1510215	728615	6.49967	6.51868	6.47438	6.72373	6.46489	6.55786	6.49172	6.46226	6.53846	6.67896	6.38752	6.60201	6.66459	6.51573	6.45971	6.62379	6.57476	6.44129	6.60988
43329	ILMN_2176882	ZNF69	2630379	7620	1.38109	9.60043e-22	45226.8	1	4.1856e-110	01,07,1956	0.00827049	ILMN_1737819	C7orf16	3610180	10842	6.64942	6.42473	6.51908	6.6377	6.58635	6.66135	6.65343	6.45236	6.46963	6.57056	6.57646	6.57319	6.52751	6.45938	6.59605	6.58554	6.47371	6.42607	6.31673
46357	ILMN_1808011	FAM46B	4180324	115572	1.38099	1.70427e-13	47303.1	1	9.97251e-113	5.0525	0.00609771	ILMN_1813338	LAG3	2680189	3902	7.13178	7.0897	7.11483	6.98802	6.8764	6.77784	7.0879	7.03288	7.21664	7.21979	6.89142	7.19871	7.15797	6.71068	6.71244	6.88363	6.60127	6.61216	6.61278
47260	ILMN_1805778	RBM12B	450132	389677	1.38059	1.05336e-06	47323	1	3.16463e-115	01,03,1946	0.00450065	ILMN_2371458	CXCR7	4860114	57007	8.62666	8.45372	8.59964	8.00623	8.04697	7.99955	7.81132	7.95174	7.74246	8.59098	8.27706	8.15234	7.10291	7.45058	7.12275	7.39287	6.66966	6.72677	6.59231
25733	ILMN_1695423	CD9	6250487	928	1.38018	1.08324e-33	30547.3	1	4.14257e-113	01,04,7625	0.0058364	ILMN_1750401	C17orf62	6560767	79415	8.85474	8.94897	8.77989	8.68385	8.65028	8.58574	8.73045	8.59337	8.7061	8.71315	8.66597	8.73826	8.50319	8.10701	8.61202	8.40979	8.98022	8.89529	8.79628
31505	ILMN_1813139	ANKDD1A	5890564	348094	1.37996	2.19162e-30	35518.7	1	2.48059e-112	5.375	0.00642303	ILMN_1798706	EBI2	4490520	1880	6.73457	6.45584	6.56288	6.71782	6.67054	6.63353	6.63432	6.47006	6.39075	6.5582	6.61501	6.52106	6.56546	6.47494	6.65843	6.61559	6.55259	6.51015	6.59911
16503	ILMN_1728677	CREB5	4290619	9586	1.3795	4.61065e-40	21111.5	1	2.2247e-112	5.335	0.00638922	ILMN_1672332	LOC646862	4830082	646862	6.5818	6.62154	6.57206	6.54568	6.5481	6.55805	6.52209	6.44632	6.55465	6.59069	6.71213	6.57793	6.48023	6.61456	6.51446	6.62815	6.6384	6.63214	6.75591
47096	ILMN_1759872	LOC643509	5340154	643509	1.37949	1.77493e-08	47323	1	6.06634e-113	04,09,2012	0.00598291	ILMN_1800354	CST3	6450543	1471	12.8053	12.6324	12.677	12.732	12.5785	12.6372	12.7163	12.2787	12.4439	12.6095	12.6966	12.6052	12.1672	11.9258	12.4371	12.2347	12.1694	12.0475	12.0682
47049	ILMN_1736021	PRPF4B	7100372	8899	1.37946	4.50131e-09	47322.9	1	3.72348e-111	01,06,4375	0.00735714	ILMN_3238845	FAM165B	3710064	54065	9.99006	9.78821	9.87315	9.53514	9.58704	9.74388	9.90997	9.88568	9.7628	10.1784	10.2164	10.169	9.40722	9.44415	9.54785	9.64416	9.17098	9.26187	9.0207
47135	ILMN_2139035	CASD1	6020520	64921	1.37838	3.95848e-08	47323	1	6.5167e-114	01,04,2125	0.00529209	ILMN_1774890	LAS1L	240661	81887	8.68503	8.71458	8.90069	8.69438	8.74959	8.65946	8.66728	8.91959	8.77281	9.00002	8.76123	9.20993	8.64794	8.65505	8.31772	8.40128	8.00598	8.19736	8.24998
46865	ILMN_1740155	COL9A3	3520634	1299	1.37737	1.87061e-10	47322.3	1	2.86276e-114	01,03,9975	0.00503463	ILMN_1661293	ZNF224	1580626	7767	7.52494	7.64501	7.66048	7.02501	7.12254	7.23773	7.24207	7.33239	7.03415	7.31995	7.3842	7.28845	6.92835	6.81644	7.10152	6.94444	6.90288	6.87818	6.79854
34437	ILMN_1687440	HIPK2	10332	28996	1.37718	1.08576e-28	37918.5	1	3.44552e-113	01,04,1969	0.00577586	ILMN_1903347		2060309		6.55236	6.50234	6.53967	6.61075	6.57368	6.46125	6.48936	6.55948	6.47411	6.60781	6.4983	6.54692	6.56807	6.59013	6.52639	6.4394	6.57365	6.54448	6.45919
46431	ILMN_1737611	VAMP1	6650639	6843	1.37711	4.5096e-13	47309.6	1	1.43298e-108	01,09,1949	0.00985462	ILMN_1716979	GSTM4	4060707	2948	7.32725	7.3126	7.39937	7.49796	7.31791	7.38792	7.36782	7.38711	7.39413	7.5494	7.40122	7.48317	7.48261	7.06782	7.20144	7.21957	7.14412	7.19994	7.10579
47229	ILMN_2406299	SEMA3B	4220433	7869	1.37655	4.31154e-07	47323	1	8.02104e-119	2.0375	0.0030096	ILMN_1738921	ACAA1	3520753	30	9.49007	9.66228	9.50739	9.5342	9.51738	9.64924	9.356	9.29636	9.13918	9.39495	9.26981	9.47533	8.96555	9.06432	8.9986	9.11638	8.66773	8.71458	8.65746
45647	ILMN_2207505	LEP	840309	3952	1.37589	7.35559e-17	47075.9	1	1.82092e-110	7.125	0.00792547	ILMN_1667575	IL31RA	2470626	133396	6.81204	6.61977	6.68563	6.80927	6.73315	6.7907	6.72077	6.78461	6.77999	6.47371	6.62275	6.68455	6.63585	6.58213	6.60168	6.63807	6.54178	6.5838	6.55076
39103	ILMN_1678757	BCYRN1	5960411	618	1.3752	1.16627e-25	41712.1	1	1.30397e-112	5.1375	0.00618231	ILMN_3296272	LOC645277	830301	645277	6.59616	6.5276	6.52384	6.43404	6.61027	6.71979	6.72637	6.6301	6.83276	6.83054	6.80398	6.88931	6.57503	6.5885	6.57071	6.61438	6.61106	6.6938	6.59353
41244	ILMN_1746525	FTHL2	4120039	2497	1.37476	6.22143e-24	43481.7	1	2.83556e-109	01,08,1956	0.00910638	ILMN_1737945	ALG2	1990021	85365	6.7429	6.77496	6.6973	6.86156	6.80178	6.66615	6.78557	6.71505	6.7712	6.66862	6.8335	6.82142	6.74675	6.68754	6.66733	6.69177	6.80977	6.73278	6.7252
29575	ILMN_2154322	SEMA3E	1580608	9723	1.37432	1.71899e-31	33883.7	1	2.62124e-110	7.285	0.0080253	ILMN_1884828		5890612		6.78573	6.81179	6.78185	6.81457	6.70676	6.96172	6.66398	6.6891	6.81483	6.6992	6.57793	6.85785	6.89927	6.82591	6.59794	6.71757	6.80643	6.79017	6.68575
45284	ILMN_2381476	SPG3A	5490528	51062	1.37426	5.60669e-18	46866.2	1	8.42374e-112	01,05,1982	0.00681287	ILMN_3188190	LOC100130492	4060156	100130492	6.81559	6.64207	6.76018	6.84523	6.76212	6.90141	6.81025	6.80061	6.84569	6.77608	6.75028	6.93503	6.64622	6.74307	6.72375	6.81087	6.47919	6.53275	6.70889
46924	ILMN_3240236	SMCR5	1110600	140771	1.37419	4.95481e-10	47322.6	1	2.39664e-111	01,06,2024	0.00718894	ILMN_1726990	DOM3Z	4150482	1797	8.76182	8.94529	8.80095	8.3447	8.47016	8.44989	8.49464	8.38164	8.39066	8.39307	8.45621	8.72743	8.29292	8.24998	8.21523	8.40578	8.07602	8.13526	8.17701
46803	ILMN_1794707	ATHL1	4070239	80162	1.37346	7.29816e-11	47321.9	1	4.34522e-112	01,05,5625	0.00657506	ILMN_1757347	C22orf9	2510102	23313	7.46102	7.3031	7.29327	7.5117	7.30284	7.33938	7.58897	7.47611	7.28305	7.53792	7.42142	7.23194	7.17856	7.16879	7.23061	7.2701	7.02563	7.10161	6.98908
47078	ILMN_1797031	HSPBAP1	6420142	79663	1.37331	1.02292e-08	47323	1	4.23028e-112	01,05,5575	0.00657506	ILMN_3248781	SDHAP2	5130379	727956	9.11057	9.25141	9.27273	8.86438	8.90463	8.76589	9.24881	9.40218	9.22038	9.31118	9.23473	9.47383	8.93863	8.9342	8.67546	8.63961	8.23114	7.98952	8.0531
46630	ILMN_1669516	ZNF193	4830220	7746	1.37289	6.50052e-12	47319	1	6.31657e-109	01,08,9925	0.00942408	ILMN_1778457	IL18	4810474	3606	12.896	12.8761	12.9521	12.4241	12.5808	12.1712	12.4916	12.7227	12.5785	12.5854	12.769	12.8904	12.7805	11.7935	11.5933	12.3901	11.7606	11.0308	11.2015
19211	ILMN_1797776	PRSS23	2190184	11098	1.37263	7.22143e-38	24242.2	1	3.86951e-118	01,02,2625	0.0032265	ILMN_1804752	LOC643747	4010458	643747	6.4048	6.64304	6.59597	6.68166	6.4624	6.46463	6.55809	6.39656	6.49369	6.69685	6.50222	6.70394	6.39694	6.43495	6.7164	6.56514	6.68129	6.5464	6.531
46540	ILMN_3206429	LOC646936	5490259	646936	1.37253	1.7881e-12	47315.7	1	6.1128e-109	01,08,9675	0.00942408	ILMN_2404625	LAT	460259	27040	6.92453	7.01852	6.93081	6.69518	6.81329	6.75483	6.86946	6.71256	6.86689	6.78345	6.84628	7.07573	6.64334	6.66758	6.67246	6.79539	6.59814	6.50766	6.45042
46961	ILMN_3255124	ATL1	990192	51062	1.37238	8.72842e-10	47322.7	1	3.3405e-109	8.625	0.00915605	ILMN_2232157	SLMO1	1110088	10650	8.81995	9.14653	8.925	8.56149	8.46269	8.73726	9.15471	9.14486	9.28372	9.49442	9.15169	9.55429	8.56518	8.43781	7.98364	8.65429	8.47041	8.48552	8.35769
40525	ILMN_1742163	LOC441087	7100307	441087	1.37229	1.50531e-24	42885.7	1	1.20241e-109	8.1025	0.00872443	ILMN_2317457	HSD11B1L	4480019	374875	8.77882	8.88582	8.76888	8.41637	8.4754	8.54664	8.16254	7.93445	8.03903	8.17677	8.50554	8.22875	8.31726	8.13887	8.28107	8.61446	7.92433	7.77766	7.81984
43670	ILMN_1807925	GNG2	2190020	54331	1.37128	2.88849e-21	45527.8	1	5.90368e-115	01,03,5975	0.00462725	ILMN_1756088	LOC728656	2120131	728656	6.70334	6.85342	6.64311	6.75684	6.64586	6.68723	6.84713	6.70202	6.71122	6.68709	6.84697	6.52758	6.68858	6.56134	6.72268	6.67497	6.69943	6.49725	6.5587
41975	ILMN_1821517		6550386		1.37084	2.83148e-23	44068.1	1	8.86235e-111	01,06,7975	0.00765484	ILMN_1877102		4860039		6.71139	6.742	6.86541	6.8475	6.74484	6.8495	6.7895	6.79171	6.86002	7.05976	6.62121	6.80635	6.68163	6.85276	6.83253	6.70585	6.60333	6.74458	6.63004
46747	ILMN_1739283	UPF2	5390603	26019	1.37063	3.10533e-11	47321.2	1	1.36345e-116	01,02,8275	0.0038313	ILMN_1696420	BRD7	430040	29117	9.33138	9.65612	9.6245	9.72046	9.64829	9.60691	9.39495	9.25968	9.43537	9.48192	9.31538	9.42126	9.16262	9.41625	9.20113	9.26418	9.07066	9.01208	8.86504
44017	ILMN_2211724	C21orf24	6900279	400866	1.37039	9.45387e-21	45819.8	1	1.65019e-110	07,08,2012	0.00788419	ILMN_1678049	FGB	7210240	2244	6.6908	6.53944	6.65615	6.8139	6.60359	6.60918	6.74574	6.89839	6.80411	6.70954	6.63042	6.74794	6.66552	6.67346	6.71966	6.47475	6.55832	6.61311	6.57009
46267	ILMN_1776188	MAP1LC3A	5490240	84557	1.37036	5.89985e-14	47292.9	1	5.77525e-115	01,03,1959	0.00462629	ILMN_1656920	CRIP1	1170047	1396	7.57655	7.49824	7.52695	7.05601	6.8612	6.85917	7.72481	7.10019	7.00078	7.36816	7.11565	7.38635	7.18858	6.89336	6.82723	6.80239	6.75202	6.85619	7.02807
37180	ILMN_1680928	DNM3	2190475	26052	1.37024	5.61225e-27	40158	1	2.24799e-111	01,06,2021	0.0071709	ILMN_3284994	LOC442113	2690767	442113	6.73311	6.77467	6.64071	6.76536	6.77295	6.71318	6.73616	6.72939	6.79169	6.59105	6.82671	6.77021	6.84909	6.76308	6.73945	6.72084	6.68749	6.58519	6.67892
47116	ILMN_1657423	SPG21	7200403	51324	1.36992	2.81678e-08	47323	1	1.59513e-110	7.0675	0.00788419	ILMN_1759872	LOC643509	5340154	643509	13.6745	13.4965	13.5834	13.4785	13.4501	13.3634	13.4102	13.373	13.3956	13.651	13.6745	13.6194	13.4785	13.1525	12.846	13.1525	13.0158	12.674	13.0118
46863	ILMN_1759030	MAP4K5	2690475	11183	1.36931	1.78114e-10	47322.3	1	6.54018e-109	9	0.00942408	ILMN_1730054	GSTT1	7400537	2952	9.56583	9.43802	9.68804	9.18897	9.04058	9.55658	9.18897	9.07184	9.31596	9.03132	8.96997	8.94147	8.96586	8.73694	9.10741	8.84017	8.87426	8.76123	8.74735
47093	ILMN_1769140	KIAA1958	130048	158405	1.3688	1.65352e-08	47323	1	4.64525e-111	6.515	0.00739512	ILMN_2383489	CDK5RAP3	650601	80279	10.9634	11.137	11.1555	10.1552	10.0626	10.0434	10.6701	10.3932	10.4232	10.8143	10.9332	11.0594	10.3573	9.92813	9.84807	10.0985	9.52235	9.61151	9.59864
47065	ILMN_1809173	LOC729021	2750678	729021	1.36864	7.23058e-09	47322.9	1	5.8346e-109	01,08,9275	0.00940727	ILMN_2162367	DMC1	5670435	11144	11.6193	11.5325	11.6295	10.83	11.2544	10.7797	11.1512	11.34	11.2323	11.5112	11.6033	11.4876	11.2495	10.6229	9.8792	10.7256	10.822	9.93179	10.3251
46397	ILMN_1711156	LOC645895	1940709	645895	1.36863	2.80954e-13	47306.6	1	1.38526e-110	7.0025	0.00784155	ILMN_2363392	TNFSF14	1170673	8740	9.24961	8.91605	9.1118	8.45686	8.71521	8.28227	8.35088	8.79286	8.6209	8.70846	8.92725	9.11955	8.85036	8.37673	7.92309	8.36328	7.87595	7.48499	7.7335
4043	ILMN_1758164	STC1	2650730	6781	1.36702	8.98819e-70	1436.27	0.355247	7.78528e-118	2.365	0.00333568	ILMN_2185339	LRTOMT	4230482	220074	7.32233	7.20907	7.47962	7.44988	7.32152	7.38275	7.55237	7.53856	7.34008	7.2389	7.39473	7.33613	7.50409	7.74776	7.99513	7.67859	7.41908	7.32786	7.37666
46547	ILMN_1676515	IMPDH1	3120431	3614	1.36669	2.04403e-12	47316.1	1	2.549e-116	2.945	0.00395833	ILMN_1703565	GLTSCR2	3610286	29997	12.2787	12.5736	12.2825	11.888	11.8188	11.8897	12.2115	12.202	12.1654	12.6026	12.5237	12.2825	12.029	11.8673	11.7684	12.0491	11.5978	11.762	11.8418
46715	ILMN_2297069	FAM115A	4540600	9747	1.36628	2.11091e-11	47320.7	1	2.26621e-109	8.445	0.00902081	ILMN_2343047	ABCB9	5290598	23457	7.9445	7.81876	7.94309	7.86948	7.98912	7.89654	8.22806	8.08028	8.18994	8.19504	8.18215	7.94873	7.93084	7.64705	7.63596	7.66701	7.92264	7.70989	7.8169
42433	ILMN_2110751	CHRNA5	6280731	1138	1.36611	8.60733e-23	44466.7	1	7.29595e-113	01,04,9525	0.00603228	ILMN_1746386	HHLA1	2600142	10086	6.73464	6.72487	6.66619	6.63493	6.80931	6.87884	6.55076	6.86356	6.70866	6.76908	6.6078	6.75099	6.57316	6.68155	6.69738	6.63639	6.67041	6.64767	6.63519
47085	ILMN_1808765	ZNF25	6840112	219749	1.36611	1.2825e-08	47323	1	5.30349e-114	4.155	0.00522642	ILMN_3243549	LOC100133465	1260161	100133465	14.3531	14.2835	14.2672	14.1502	14.1403	13.9513	14.2992	14.1814	14.0177	14.2798	14.1226	14.2835	14.1294	13.8017	13.5307	14.0107	13.7195	13.2858	13.282
47142	ILMN_3235404	SNORA57	4850711	692158	1.36603	5.14931e-08	47323	1	6.23589e-109	8.985	0.00942408	ILMN_1704195	FUK	6180204	197258	8.33346	8.51241	8.37084	7.91346	7.7888	7.7429	8.05255	7.91465	7.97388	8.19274	7.8977	8.1122	7.45176	7.43355	7.67248	7.71328	7.40467	7.3918	7.30602
45324	ILMN_2113535	PCYOX1	840392	51449	1.36595	7.32439e-18	46892.9	1	1.08629e-112	5.0875	0.00612952	ILMN_3226904	NOP2	1010630	4839	9.4555	9.23702	9.43317	8.21744	8.34914	8.30655	8.03506	8.21625	8.15351	8.20159	8.08923	8.14229	8.00751	8.04537	8.13034	8.35714	7.90802	7.97704	7.89044
47239	ILMN_1804652	PLEKHH3	1070709	79990	1.36551	4.92881e-07	47323	1	3.97072e-112	01,05,5175	0.00654508	ILMN_2161007	GABPB2	1170706	126626	13.535	13.488	13.554	13.1913	13.4731	12.9892	13.3349	13.4462	13.2761	13.3921	13.543	13.5052	13.2511	12.6824	12.5397	13.0638	12.4916	11.95	12.3111
2493	ILMN_1740938	APOE	730414	348	1.36534	1.21506e-81	357.07	0.143201	1.28719e-113	01,04,1939	0.00544665	ILMN_2186806	HLA-F	7330053	3134	10.4664	10.3326	10.5157	8.88855	9.00617	8.91062	7.18179	7.21726	7.3842	7.00109	7.57131	7.37047	8.7366	8.75586	8.48416	8.50776	7.99336	7.93888	7.84063
44372	ILMN_1667114	LOC388524	460050	388524	1.36506	4.25562e-20	46143.5	1	7.52734e-110	01,07,8475	0.00851139	ILMN_1702979	SHOX2	3360041	6474	6.92986	6.69369	6.82586	6.72393	6.7221	6.7786	6.64478	6.97235	6.85605	6.65168	6.85429	6.6855	6.58446	6.5515	6.82941	6.66061	6.64744	6.59177	6.67936
47056	ILMN_3278170	LOC441455	940014	441455	1.36487	5.77948e-09	47322.9	1	4.4114e-110	01,07,5675	0.00827049	ILMN_1685602	TMEM41A	2100709	90407	7.90473	7.98952	8.02837	8.37931	8.20467	8.54509	8.05927	8.03532	8.13144	7.9333	8.1386	7.92612	7.87307	7.84487	7.74462	7.76339	7.61364	7.74576	7.58597
46694	ILMN_1743402	SIX4	20653	51804	1.36472	1.66775e-11	47320.5	1	2.70029e-110	7.295	0.0080253	ILMN_1706531	ABCC5	6580553	10057	7.59326	7.79098	7.78464	7.82313	7.71959	7.54389	7.53335	7.45891	7.70774	7.5406	7.72763	8.02578	7.22656	7.4314	7.46822	7.50044	7.29737	7.1778	7.23381
30056	ILMN_1713347	CHL1	5810491	10752	1.36372	3.1836e-31	34282.8	1	1.29143e-115	01,03,3125	0.00436268	ILMN_1857507		7610601		6.88918	6.99745	6.72991	6.66365	6.88692	6.80127	6.85486	6.87285	6.7798	6.81021	6.8443	6.72217	6.68512	6.79616	6.85266	7.0466	6.81381	6.61648	6.57119
26849	ILMN_1712095	FOXO4	4480575	4303	1.36282	4.61985e-33	31509.6	1	2.83247e-111	01,06,3225	0.0072589	ILMN_1786834	PRKX	70139	5613	7.26694	7.74184	7.22264	7.32467	7.17437	7.48645	7.38399	7.0743	7.3895	7.17788	7.20508	7.44239	7.35914	7.2004	7.20109	7.21673	7.42684	7.38769	7.29737
46359	ILMN_2235454	COMMD5	3190484	28991	1.36148	1.71842e-13	47303.2	1	1.70369e-108	9.565	0.0099222	ILMN_1810037	RUSC2	2260577	9853	7.447	7.36535	7.59031	7.24381	7.18849	7.45501	7.54167	7.47475	7.4348	7.55917	7.43321	7.3513	7.18234	7.18641	7.34189	7.30075	6.9942	7.14141	7.09184
47106	ILMN_1774890	LAS1L	240661	81887	1.36135	2.37367e-08	47323	1	5.96565e-109	01,08,9425	0.00941316	ILMN_2079098	C9orf80	5090072	58493	11.8154	11.7246	11.9702	11.1438	11.4385	11.2581	11.5604	11.7047	11.4268	11.7122	12.1074	11.606	11.5413	10.8172	10.3846	11.2312	10.4203	9.96515	10.4351
47200	ILMN_2380850	SDCCAG3	60706	10807	1.36095	1.61111e-07	47323	1	4.78905e-109	01,08,8275	0.00934127	ILMN_1808404	RHBDF1	1710189	64285	10.6901	10.5316	10.6528	9.74783	9.61028	9.71377	10.8466	10.9301	10.7699	10.2771	10.13	10.5102	9.86494	9.27238	9.27273	9.68649	8.94068	8.91988	8.8641
47222	ILMN_2224907	C4orf34	2230376	201895	1.36079	3.01676e-07	47323	1	3.92183e-111	01,06,1946	0.00736602	ILMN_1666512	SKIV2L	5560541	6499	9.34992	9.60373	9.48834	9.079	9.25305	9.2707	9.42164	9.28545	9.20913	9.48494	9.35878	9.50739	8.87917	8.60511	8.71212	8.7111	8.85174	8.91561	8.99351
46522	ILMN_1712257	PPP2R3B	3440315	28227	1.35868	1.36231e-12	47314.7	1	2.29438e-109	01,08,4525	0.00902081	ILMN_3282121	LOC202781	4050722	202781	7.48645	7.44774	7.51837	7.42864	7.34852	7.35995	7.31229	7.31935	7.50437	7.82139	7.86323	7.79888	7.46653	7.21999	7.09153	7.29475	7.21373	7.23409	7.30539
46436	ILMN_1755974	ALDOC	7330544	230	1.35793	4.88082e-13	47310	1	1.28328e-110	01,06,9725	0.00782548	ILMN_2305721	POMT1	4390687	10585	9.22357	9.26935	9.35901	8.74106	8.6865	8.80305	9.07716	9.17256	9.17869	9.44119	9.25994	9.51938	8.79396	8.46354	8.60763	8.8347	8.99156	8.70671	8.63605
21358	ILMN_1727992	FEZ1	360427	9638	1.35634	2.25455e-36	26465.3	1	1.33089e-111	01,05,9875	0.00695412	ILMN_1672834	SSH2	2810468	85464	7.59537	7.53792	7.45678	7.76906	7.63679	7.67272	8.06619	7.95131	8.01826	8.22987	8.14657	8.30147	7.19102	7.55653	7.52382	7.16254	8.08494	8.00578	8.01096
46779	ILMN_1725427	B2M	4890487	567	1.35345	4.68362e-11	47321.5	1	1.29952e-109	8.145	0.00874866	ILMN_3239361	LOC100133298	3360128	100133298	7.83097	7.80346	7.74418	7.66432	7.61446	7.59639	8.43277	8.45121	8.04096	8.19457	8.33138	8.40305	7.89549	7.52757	7.57671	7.59577	7.43249	7.07025	7.25275
44810	ILMN_1667893	TNS3	5560561	64759	1.3527	3.03654e-19	46491.8	1	1.60557e-110	7.075	0.00788419	ILMN_1705447	AFG3L1	60609	172	8.43808	8.58759	8.58364	8.26316	8.1564	8.0264	7.82588	7.86965	7.90209	8.13271	8.08255	8.23888	8.39846	7.99913	7.7481	8.04904	7.63557	7.58504	7.41811
25921	ILMN_1769299	MTMR11	3890138	10903	1.35192	1.35584e-33	30696.4	1	4.91801e-109	8.845	0.00934989	ILMN_1654915	LOC646786	4290082	646786	9.00239	9.22577	9.0778	8.6784	8.80891	8.51626	7.86812	8.44082	8.14058	8.61916	8.50133	8.49144	8.4036	8.84369	8.15561	8.31246	8.45914	8.26087	8.60988
47160	ILMN_1874689		6370228		1.35114	7.26768e-08	47323	1	8.07946e-109	01,09,2015	0.00955115	ILMN_1667551	GUSBL1	5670672	387036	9.69702	9.93133	9.74863	9.1702	9.0663	9.26624	9.4675	9.30087	9.58909	9.89432	9.52732	9.76319	9.13225	8.89343	8.87993	9.17567	9.08497	8.89502	8.74644
47066	ILMN_1800354	CST3	6450543	1471	1.3501	7.7256e-09	47323	1	2.1494e-111	01,06,1975	0.00717052	ILMN_2238506	POMT1	1300364	10585	7.3211	7.63884	7.52629	7.11596	6.94706	7.16847	7.40545	7.15247	7.39206	7.69628	7.23139	7.44427	6.72202	6.78874	6.87823	6.9257	6.77677	6.75142	6.72111
46836	ILMN_1703720	SF3B14	2000500	51639	1.34938	1.22817e-10	47322.1	1	4.74133e-111	01,06,5225	0.00739512	ILMN_1661409	C3orf63	6370672	23272	8.03739	8.0638	8.03477	7.8855	7.91465	8.05558	7.75244	7.63543	7.81206	8.05438	7.87425	8.01028	7.71209	7.66797	7.48655	7.89005	7.40022	7.43418	7.31054
46944	ILMN_2191313	FAM21A	1010050	387680	1.34659	6.65968e-10	47322.7	1	7.58538e-109	9.105	0.00951411	ILMN_2408908	MAP4K5	2350451	11183	8.51923	8.44552	8.64665	8.17165	8.22283	7.79528	7.98647	8.10876	8.02877	7.86536	8.07945	8.04904	8.05706	7.75392	7.52259	7.7933	7.66701	7.72763	7.71276
9908	ILMN_1720829	ZFP36	2900348	7538	1.34622	1.45357e-48	11274.1	1	3.21898e-121	01,01,3425	0.00213434	ILMN_1704554	LOC648470	1450136	648470	6.63842	6.66261	6.49969	6.70035	6.62343	6.66066	6.61749	6.46001	6.57407	6.67966	6.70451	6.54244	6.68718	6.45459	6.65665	6.63927	6.798	6.86949	6.82089
47144	ILMN_1675258	LOC441268	3610192	441268	1.3457	5.45639e-08	47323	1	7.53897e-109	09,01,2012	0.00951411	ILMN_1738449	STIM2	3840386	57620	8.34138	8.22906	8.34593	8.46321	8.54821	8.38338	8.46599	8.39245	8.5867	8.7477	8.66683	8.6209	8.24739	8.11319	8.1897	8.14612	7.96066	7.88425	7.96811
47208	ILMN_1705384	PPFIBP1	1940450	8496	1.34187	2.10862e-07	47323	1	1.58401e-109	01,08,2475	0.00883976	ILMN_1653501	SEMA3B	430181	7869	7.88075	7.65477	7.73157	7.87641	7.88222	7.64739	7.73375	7.85913	7.7933	7.91963	7.5572	7.75482	7.06379	7.05311	6.70877	7.02672	7.16521	7.2764	7.22222
47165	ILMN_2099249	MTERF	2260070	7978	1.34163	8.76616e-08	47323	1	2.3485e-110	01,07,2325	0.00799171	ILMN_2292646	GAD1	3840192	2571	12.4585	12.6357	12.5473	10.7349	10.9474	10.6334	12.0606	11.7896	11.9401	12.2745	12.3835	12.5567	10.2591	9.57485	9.57751	10.6061	10.7737	10.2263	10.2667
3124	ILMN_2197946	SCG3	1070646	29106	1.3399	3.63328e-76	690.935	0.221102	3.12097e-119	01,01,8725	0.00279061	ILMN_1657888	SALL1	4610451	6299	8.9013	8.77048	8.88406	8.05988	7.92126	8.11243	7.5629	7.58453	7.46653	7.56633	7.64214	7.60216	8.23074	8.04995	8.50187	7.9527	8.15234	8.0763	8.11802
26428	ILMN_1806320	PPFIBP1	2680131	8496	1.33784	2.65363e-33	31142.4	1	1.01766e-111	5.885	0.00685897	ILMN_1731556	FLJ43950	1500646	347127	6.50757	6.65261	6.52186	6.54926	6.70901	6.53703	6.72533	6.59883	6.50885	6.60998	6.51354	6.59858	6.49699	6.58528	6.54266	6.64878	6.6521	6.55332	6.65399
47038	ILMN_3235517	ZNF777	540615	27153	1.33759	3.58978e-09	47322.9	1	3.8217e-109	01,08,6925	0.00920816	ILMN_1737343	FNIP1	2450563	96459	9.06531	9.04553	8.82961	8.57214	8.44242	8.48992	9.33547	9.39658	9.33708	9.04032	9.20558	8.99961	8.61015	8.21778	8.60541	8.39902	8.42749	8.21062	8.27194
6274	ILMN_1810864	PMP22	270538	5376	1.33696	4.20345e-59	4369.35	0.696395	1.13331e-122	1.065	0.00178691	ILMN_1740996	CA3	4730497	761	6.61476	6.63018	6.63905	6.56602	6.54286	6.62433	6.57096	6.55403	6.56886	6.79313	6.63922	6.52615	6.83039	6.75273	6.86543	6.70211	6.78643	6.71303	6.63929
46996	ILMN_1790680	PDE6D	1500491	5147	1.33409	1.61843e-09	47322.8	1	9.36722e-109	01,09,2022	0.00960417	ILMN_3287996	LOC400446	580553	400446	9.51579	9.35251	9.4846	9.10316	9.38375	9.23774	8.98609	9.33324	9.3291	9.15976	9.56956	9.39901	9.08522	9.1296	8.88515	9.13255	8.50809	8.38487	8.57438
26938	ILMN_1665877	RNF149	990735	284996	1.33406	5.23475e-33	31592.5	1	1.30039e-113	01,04,1939	0.00544665	ILMN_1657715	LOC642228	5080114	642228	6.66842	6.76811	6.58531	6.52221	6.58794	6.65487	6.61026	6.77665	6.56168	6.51423	6.49904	6.74598	6.58086	6.64523	6.57152	6.55375	6.60078	6.70462	6.73324
44047	ILMN_2399769	GPR177	6130136	79971	1.3335	1.10552e-20	45856.3	1	3.88685e-110	01,07,5125	0.00823739	ILMN_2414533	ARMCX6	1690475	54470	8.69171	8.6959	8.72743	8.79918	8.777	8.67942	9.23473	9.30891	9.11612	9.23473	9.19099	8.98638	8.35625	8.7234	8.76182	8.70873	8.84893	8.65632	8.52693
4994	ILMN_1708516	PRTFDC1	940543	56952	1.33116	1.35617e-64	2506.64	0.501872	1.95157e-120	1.535	0.00236883	ILMN_1682675	TWF1	1430168	5756	7.19264	7.04878	7.19329	7.31548	7.17755	7.15069	7.04806	7.47541	7.18902	7.02737	7.25491	7.19019	7.66169	7.63743	7.43259	7.40896	7.16439	7.19035	7.04275
3642	ILMN_1723912	IFI44L	3870338	10964	1.3269	2.21782e-72	1071.04	0.294069	3.91345e-123	0.99	0.00169231	ILMN_3201663	LOC645231	3060408	645231	6.7249	6.60788	6.89276	6.65119	6.93219	6.65611	6.59276	7.03571	7.0045	6.78098	7.35585	6.68135	6.83476	7.12673	6.47474	6.78298	7.52579	7.35453	7.12712
47069	ILMN_1775330	C15orf52	2230156	388115	1.32547	8.60883e-09	47323	1	6.92477e-111	01,06,1969	0.00754228	ILMN_3244640	SNORD96A	6510327	619571	8.259	8.21878	8.37296	8.3242	8.31297	8.31454	7.95396	8.01167	8.05558	8.08494	8.20467	8.25019	7.92753	8.00367	7.69801	8.00006	7.28263	7.2004	7.1436
47240	ILMN_1772316	UNC84A	4390113	23353	1.31928	5.00604e-07	47323	1	1.26602e-108	01,09,3975	0.00977888	ILMN_1661363	CDC14B	4200148	8555	7.91019	7.73655	7.53948	7.59759	7.49014	7.74091	7.53491	7.77642	7.73992	7.56791	7.65345	7.55806	7.12206	7.0258	7.24922	7.39662	6.80993	6.70993	6.69852
29515	ILMN_1685641	BCHE	7400433	590	1.31622	1.56323e-31	33821.9	1	2.58743e-112	01,05,3825	0.00642303	ILMN_1727689	TNFAIP2	2100400	7127	6.6126	6.4411	6.44755	6.44991	6.43551	6.39103	6.41036	6.36143	6.57297	6.5965	6.66264	6.66636	6.58498	6.45565	6.51416	6.49122	6.44719	6.52781	6.44747
6236	ILMN_1690621	GPR98	3360750	84059	1.31429	3.19741e-59	4318.64	0.692462	1.83888e-112	01,05,2475	0.00629952	ILMN_1705746	LSG1	6660619	55341	7.6241	7.89727	7.78695	7.77107	7.80021	7.94389	7.75435	7.66936	7.72438	7.81585	8.13379	7.98068	7.54836	8.07179	7.63692	7.75015	8.10191	8.11774	8.23266
5954	ILMN_2106902	CHES1	4230470	1112	1.3111	2.72806e-60	3887.5	0.652841	1.40115e-119	01,01,1979	0.00267964	ILMN_1877317		6130707		6.76966	6.79809	6.75722	6.63474	6.78064	6.79922	6.98018	6.69853	6.45885	7.16126	6.71051	6.78496	6.72985	6.93688	6.92264	6.72304	6.99409	7.0182	7.05561
20916	ILMN_1731640	MGC39900	70270	286527	1.309	1.11766e-36	26007.7	1	1.05505e-109	8.0375	0.00868919	ILMN_1691189	LOC644267	5310750	644267	6.68317	6.43007	6.70003	6.50176	6.47433	6.64028	6.50021	6.61423	6.48736	6.6115	6.52082	6.49177	6.6263	6.64454	6.61044	6.44213	6.62162	6.52605	6.62164
13169	ILMN_1707124	TFPI	4850731	7035	1.30729	1.65363e-43	16645.2	1	7.32576e-115	01,03,6325	0.00465705	ILMN_1656678	SUZ12P	7570368	440423	6.62903	6.78734	6.71774	6.6842	6.52001	6.6218	6.64323	6.68024	6.9189	6.57168	6.78319	6.72374	6.65062	6.73013	6.5884	6.69774	6.96608	6.75594	6.80558
19907	ILMN_2139761	LIMCH1	1770754	22998	1.30709	2.28145e-37	24979	1	1.47792e-110	7.0325	0.00785754	ILMN_1871846		780458		6.70685	6.68458	6.65509	6.64695	6.71921	6.48505	6.80748	6.67395	6.6211	6.85777	6.68978	6.90109	6.92779	6.71539	6.77395	6.59818	6.78303	6.64003	6.70832
7504	ILMN_1670331	LOC650757	4900192	650757	1.3064	1.20724e-54	6657.89	0.887245	1.25926e-110	01,06,1997	0.00782548	ILMN_1700067	BTN3A2	2570253	11118	7.70397	7.79284	7.8102	7.16685	7.29068	7.32388	7.14563	7.23764	7.28725	7.38206	7.09792	7.03523	7.68078	7.34705	7.24325	7.3711	7.53375	7.48957	7.48514
1873	ILMN_2054019	ISG15	2100196	9636	1.30092	3.22218e-88	155.213	0.0828684	1.33778e-135	0.1375	0.000365691	ILMN_1701918	KLHDC9	3870100	126823	7.39053	7.46798	7.42921	7.1965	7.06899	7.27491	6.82265	6.63517	6.74407	6.58026	6.6953	6.72332	7.5974	7.46102	7.77931	7.51801	6.97119	6.98219	6.9781
6751	ILMN_2185884	DHRS4	1340274	10901	1.29429	3.0664e-57	5227.89	0.774367	2.49124e-116	01,02,9425	0.00395833	ILMN_2335718	HNRNPAB	3370487	3182	10.5939	10.5219	10.7239	11.2158	11.2015	11.483	10.9928	11.076	10.9374	11.223	11.0563	11.2741	11.2455	11.4971	11.2507	11.3865	10.6893	10.8701	10.7634
3777	ILMN_1789507	COL11A1	3460743	1301	1.2904	2.19777e-71	1200.28	0.317787	3.10491e-130	0.31	0.000678337	ILMN_2302075	MSI2	2320132	124540	6.70416	6.80385	6.74306	6.74571	6.90524	6.92492	6.95678	6.89864	7.05842	6.74471	6.94402	7.1116	7.16186	7.16048	7.2722	7.13964	6.98098	6.9903	6.95307
5931	ILMN_2252309	DPP7	2480364	29952	1.27377	2.07168e-60	3841.3	0.647666	1.36261e-110	01,06,9975	0.00784155	ILMN_1738750	TFCP2	780427	7024	8.30493	8.18233	8.25687	8.763	8.81128	8.69468	8.64512	8.56518	8.63577	7.84551	7.78165	7.82263	8.67783	8.86139	8.86113	8.87305	7.32334	7.31192	7.3059
15643	ILMN_1682034	HEY2	2350685	23493	1.24379	6.7902e-41	19978.9	1	2.02138e-110	01,07,2016	0.00795556	ILMN_3231927	LOC646048	7610600	646048	6.57885	6.56652	6.57289	6.54339	6.67719	6.61186	6.67528	6.54038	6.70271	6.55804	6.57596	6.50521	6.62339	6.74241	6.58742	6.58483	6.70726	6.62634	6.6892
4524	ILMN_1846306		3870025		1.24298	5.14433e-67	1939.26	0.428515	2.39203e-115	01,03,3975	0.00445866	ILMN_1794949	DSCR1L1	4250196	10231	7.01171	6.95049	6.76343	6.85036	6.89648	6.85926	6.82163	6.70898	6.99442	6.8676	6.87411	6.98298	6.9157	6.97192	6.86172	7.11878	7.32211	7.06347	7.28819
3738	ILMN_1700024	UST	7380338	10090	1.23917	1.10193e-71	1160.2	0.310379	2.64615e-114	01,03,1997	0.00501263	ILMN_1681234	TNRC4	580368	11189	7.43597	7.37874	7.42698	7.2534	7.16599	7.07222	6.56151	6.61357	6.62314	6.67904	6.81129	6.92461	7.48973	7.44427	7.39359	7.85402	6.64097	6.56861	6.53538
1212	ILMN_2307903	VCAM1	2900390	7412	1.23496	2.25682e-97	45.69	0.0376669	2.40964e-136	0.1325	0.000358108	ILMN_3280943	LOC389156	2340736	389156	10.3859	9.86004	10.1572	9.93596	10.2694	9.76094	9.29846	9.91641	9.70725	9.4374	10.0446	9.19199	10.4597	10.558	10.7349	10.8598	9.58624	9.57998	9.40303
2376	ILMN_1735584	ST8SIA5	6980678	29906	1.22545	7.12411e-83	305.64	0.128636	2.85308e-124	0.825	0.00147585	ILMN_1753627	DOLK	3390730	22845	8.25737	8.41472	8.36737	8.64464	8.4993	8.48261	8.56289	8.61314	8.54664	8.52269	8.5256	8.47041	8.49317	8.42282	8.58483	8.3379	9.35944	9.35698	9.43117
1088	ILMN_1746013	SPOCK1	6380669	6695	1.22438	1.24577e-99	33.4	0.0306581	6.06784e-122	1.205	0.00198191	ILMN_1683023	PDGFC	4850327	56034	7.95984	8.03966	8.09435	8.84232	8.59337	8.9071	9.81466	9.50267	9.91693	9.43433	9.74631	9.82258	7.403	8.49295	8.43537	8.5472	10.0588	10.3368	10.2542
2892	ILMN_2041236	GARNL4	2850291	23108	1.19346	4.4611e-78	549.725	0.190048	1.29858e-111	01,05,9775	0.00695058	ILMN_1731699	RAB15	5720392	376267	7.26119	7.28441	7.26963	7.2464	7.25764	7.34393	7.18924	7.22544	7.29418	7.2744	7.18924	7.33852	7.37985	7.41098	7.21215	7.294	8.00578	7.74927	7.90369
1727	ILMN_1757467	H1F0	630278	3005	1.18685	5.42978e-90	123.305	0.071372	4.28247e-129	0.375	0.000796178	ILMN_2156936	SCCPDH	5820187	51097	7.15099	7.13505	7.29345	7.26694	7.23798	7.6673	7.37047	7.38842	7.40905	7.39975	7.59605	7.42208	7.67423	7.62797	7.78939	7.6179	7.80428	7.71811	7.62198
1764	ILMN_1698934	CMTM7	2140239	112616	1.15663	1.1304e-89	128.38	0.0727207	2.99671e-117	01,02,1959	0.00359223	ILMN_1702320	JAKMIP2	2100253	9832	7.81765	7.99732	7.8447	7.71599	7.70989	7.63596	7.90918	7.75352	7.95519	8.15999	8.01096	8.29519	8.32093	7.90473	7.53729	7.84902	8.78952	8.68198	8.79088
3463	ILMN_1723969	PLCB1	1570079	23236	1.14472	1.06977e-73	921.35	0.266055	4.3879e-110	7.565	0.00827049	ILMN_1862001		2600041		6.79066	6.79911	6.77267	6.8316	6.7714	6.81459	6.78667	6.55858	6.72904	6.5404	6.76737	6.70788	6.9286	6.97805	7.20979	7.33673	6.73363	6.75728	6.85899
3366	ILMN_1730487	CALD1	620750	800	1.134	2.84601e-74	862.582	0.256263	7.52663e-110	01,07,8475	0.00851139	ILMN_1658709	LAMB1	2630746	3912	9.19056	9.45129	9.37591	10.683	10.8229	10.7563	9.81278	9.71084	10.1845	9.55429	9.63255	9.41729	9.01384	9.56164	9.34606	9.17445	10.7489	10.7409	10.7334
1961	ILMN_1777411	ATP1A2	3990092	477	1.12841	4.02466e-87	178.607	0.0910347	4.87072e-111	01,06,5375	0.00740374	ILMN_3287422	LOC650515	1690546	650515	7.06511	6.89318	7.04817	7.41612	7.37532	7.40896	7.0756	7.35692	7.32277	6.98813	7.16924	7.37364	7.37305	7.65495	7.79054	7.60729	7.48945	7.35928	7.38009
1456	ILMN_2347798	IFI6	1010246	2537	1.1251	9.09983e-94	74.3725	0.0510604	2.08254e-117	2.515	0.00350767	ILMN_1803819	IQGAP1	6520646	8826	8.32469	8.57888	8.60039	8.48318	8.9223	8.79728	8.47374	8.42362	8.48771	8.35714	8.30358	8.24644	8.63769	8.04887	8.14058	8.06968	9.88968	9.68472	9.78193
1353	ILMN_1739496	PRRX1	580431	5396	1.12176	3.79394e-95	61.78	0.0456615	2.8737e-124	0.8275	0.00147687	ILMN_3310351	RNU6-15	4780504	100302741	11.2987	11.322	11.5289	11.4436	11.3461	11.4889	11.7216	11.6906	11.7337	11.8797	11.7517	12.0526	11.7158	11.2927	11.5755	12.4537	12.3992	12.1924	12.1654
717	ILMN_1745607	A2M	2370438	2	1.10264	1.99679e-108	9.675	0.0134937	2.04232e-142	0.055	0.000183333	ILMN_1807535	YWHAE	510619	7531	8.34809	8.1458	8.05296	9.01785	8.45015	8.63417	8.97361	9.01538	8.74314	8.30392	8.63605	8.22759	8.65592	8.75815	9.59308	9.11092	9.12418	8.96163	8.77827
1361	ILMN_1745994	GAS7	1070435	8522	1.10139	4.98756e-95	62.76	0.0461132	9.7233e-125	0.7575	0.00137978	ILMN_1668619	KIAA1467	1580333	57613	8.01871	8.23323	8.12466	7.85027	7.96257	7.8984	7.48571	7.49912	7.30707	7.35416	7.54824	7.21807	8.32801	8.25661	8.27953	8.36407	7.79284	7.89129	7.82787
1155	ILMN_1785265	PLS3	2190603	5358	1.05674	1.76642e-98	39.2325	0.0339675	2.24389e-113	01,04,5575	0.00564047	ILMN_1670145	DFNA5	580403	1687	9.24239	9.38855	9.38148	9.28799	9.05982	9.08556	10.0626	10.0367	10.008	9.97948	9.91493	10.1154	9.59033	9.51455	9.50096	9.42299	10.7357	10.7445	10.5895
1356	ILMN_3238417	LOC100133662	6280646	100133662	1.04346	4.08519e-95	62.0375	0.0457504	7.66517e-126	0.63	0.00119318	ILMN_1657697	SAR1A	3140553	56681	9.11736	9.14486	9.3119	9.05305	9.27016	8.81337	8.31772	8.6608	8.37646	8.14954	8.37911	8.18994	9.36854	9.48306	8.92994	9.35132	9.01815	8.87167	8.99767
634	ILMN_1783142	RPS4Y1	6100687	6192	0.964651	1.02361e-110	6.865	0.0108281	2.29494e-128	0.42	0.000867347	ILMN_1783304	ATP1B3	1510088	483	10.2803	10.3525	10.617	10.9427	11.0411	10.7781	10.634	11.074	10.85	10.8786	11.1296	10.8726	11.2818	11.0826	10.7563	10.8978	11.7896	11.831	11.8359
353	ILMN_2108735	EEF1A2	6370356	1917	0.963809	1.44944e-123	0.9375	0.00264831	8.39226e-101	28.415	0.0222688	ILMN_1775486	SSPN	3360373	8082	7.00393	6.96843	7.0827	6.73007	6.5806	6.79134	6.84811	6.91014	6.99334	6.89246	6.89556	6.86964	7.5526	7.18529	7.16359	7.09191	7.82463	7.79647	7.82221
603	ILMN_1801205	GPNMB	6840164	10457	0.956845	6.54986e-112	01,05,1973	0.0094778	1.15882e-125	0.645	0.00121013	ILMN_1730572	HNRPDL	2570358	9987	8.50104	8.30761	8.65775	8.78542	9.03428	8.74384	8.28206	8.59366	8.48522	8.59636	8.81574	8.4727	9.90051	9.46135	9.11092	9.58624	8.41737	8.85036	8.76213
603	ILMN_1801205	GPNMB	6840164	10457	0.956845	6.54986e-112	01,05,1973	0.0094778	1.15882e-125	0.645	0.00121013	ILMN_1730572	HNRPDL	2570358	9987	8.50104	8.30761	8.65775	8.78542	9.03428	8.74384	8.28206	8.59366	8.48522	8.59636	8.81574	8.4727	9.90051	9.46135	9.11092	9.58624	8.41737	8.85036	8.76213
1468	ILMN_1751607	FOSB	7160239	2354	0.95519	1.38299e-93	76.24	0.0519346	9.63223e-130	0.3425	0.000741342	ILMN_1683664	LOC650369	1690465	650369	10.8265	10.8092	10.7619	10.836	10.8676	10.9714	10.1926	10.2381	10.2039	9.95004	10.0554	9.88764	10.9837	11.0174	11.2395	11.2025	10.2841	10.5235	10.6087
615	ILMN_2218208	SPARCL1	6960148	8404	0.878099	1.12429e-111	01,05,1991	0.00960976	5.904e-84	267.312	0.113076	ILMN_1813240	EIF1AX	3930296	1964	8.26554	8.03591	8.28058	8.33767	8.45372	8.12623	8.28008	8.67422	8.53933	8.52467	8.68565	8.29747	8.65983	9.20181	8.28227	8.41256	9.32213	9.11705	9.35288
519	ILMN_1809291	TSPAN7	3840767	7102	0.852333	3.42557e-115	01,03,4775	0.00670039	2.30396e-90	117.338	0.0629493	ILMN_2059452	SLC12A2	830022	6558	7.2869	7.15836	7.25248	7.29975	7.54519	7.20543	7.49796	7.85811	7.59759	7.18188	7.56431	7.24782	8.18109	8.06555	7.28408	7.88611	8.04858	8.0155	8.13695
375	ILMN_1691410	BAMBI	430050	25805	0.848562	4.59144e-122	1.1825	0.00315333	2.33704e-119	1.835	0.0027429	ILMN_2120695	TSPAN7	460010	7102	11.1237	11.1794	11.0266	11.286	11.4288	11.4436	6.88424	6.81177	6.7289	7.51042	7.52667	7.57579	11.4756	11.2197	11.3981	11.5921	7.39231	7.36587	7.20446
375	ILMN_1691410	BAMBI	430050	25805	0.848562	4.59144e-122	1.1825	0.00315333	2.33704e-119	1.835	0.0027429	ILMN_2120695	TSPAN7	460010	7102	11.1237	11.1794	11.0266	11.286	11.4288	11.4436	6.88424	6.81177	6.7289	7.51042	7.52667	7.57579	11.4756	11.2197	11.3981	11.5921	7.39231	7.36587	7.20446
574	ILMN_1865764		1510608		0.840603	7.4101e-113	01,04,1996	0.00864111	2.10475e-75	756.033	0.235818	ILMN_2094905	COMMD10	6510719	51397	9.21046	9.06985	9.2291	9.36261	9.42878	9.46713	9.27854	9.15752	9.18486	9.20839	9.1064	9.1551	9.6291	9.92521	10.3124	9.7878	9.40455	9.56209	9.46815
491	ILMN_2082209	C20orf100	1400601	84969	0.830859	3.7189e-116	3.0325	0.00617617	2.96201e-86	200.192	0.0922546	ILMN_1677466	DUSP6	6250468	1848	8.69782	8.41122	8.60406	8.87358	8.85341	8.98088	8.1014	7.95201	7.99513	7.78939	7.73877	7.47821	9.39901	9.69077	9.32608	9.837	7.67423	7.6734	7.76758
430	ILMN_1707695	IFIT1	2000148	3434	0.824537	6.9881e-119	2.0225	0.00470349	1.29935e-74	828.91	0.251795	ILMN_1713966	MRPL52	1240360	122704	9.00133	9.18298	9.24206	9.50484	9.27135	9.42492	9.17359	9.03716	9.09566	9.18409	9.15377	9.29708	9.81573	9.82068	10.2152	9.84753	9.44269	9.56625	9.57641
391	ILMN_2120695	TSPAN7	460010	7102	0.823988	2.2865e-121	01,01,3075	0.00334399	1.59771e-93	76.92	0.0467031	ILMN_1719392	FH	1780348	2271	9.58624	9.48051	9.6253	10.1771	10.2836	10.0286	9.69903	9.99746	9.9462	9.71643	9.97304	10.0856	10.2141	10.7277	10.1533	10.11	10.8532	10.7977	10.5508
306	ILMN_1760849	NETO2	1580161	81831	0.823366	3.50713e-127	0.51	0.00166667	4.62062e-100	31.435	0.0240329	ILMN_1811921	CSRP1	6370397	1465	8.01028	8.25605	8.24739	8.67282	8.61763	8.49121	7.54337	7.66217	7.50184	6.82735	7.10325	7.09724	8.2149	9.09128	8.91959	8.80272	7.76536	8.33246	8.26583
614	ILMN_2149226	CAV1	1070215	857	0.809563	1.1224e-111	01,05,1991	0.00960976	1.97516e-69	1491.42	0.379341	ILMN_1699491	DMRTA2	7380609	63950	6.64836	6.57205	6.5692	6.73302	6.69547	6.72922	7.72611	7.88385	7.79807	7.64271	7.46396	7.50161	6.49704	6.8142	6.61027	6.6681	9.17767	8.87388	8.81736
497	ILMN_1691376	JAG1	5720735	182	0.804712	5.87682e-116	3.145	0.00632797	5.76162e-45	14949.6	1	ILMN_1737084	TXLNA	6840241	200081	10.7913	10.8805	10.494	10.4211	10.4768	10.1339	8.2122	8.29292	8.18523	8.86716	8.6865	8.79049	10.4409	10.4232	10.4258	10.5122	9.79773	9.82588	9.66869
474	ILMN_2407308	HEY1	2570678	23462	0.791885	8.51172e-117	01,02,1975	0.00580169	6.14449e-69	1573.67	0.39273	ILMN_2147517	CD58	5900594	965	8.55302	8.59703	8.63769	8.72173	8.39866	8.62572	8.92165	9.10374	9.10347	8.75268	8.92026	8.85244	9.18334	8.73457	9.08466	8.73801	9.89545	9.93507	10.0787
608	ILMN_1710410	LOC730413	6860315	730413	0.783658	7.02827e-112	01,05,7625	0.0094778	4.72994e-62	3257.84	0.628441	ILMN_2388975	CERK	3060692	64781	8.52421	8.53598	8.48232	8.84267	9.06873	8.96624	8.23831	8.38776	8.36407	8.06455	8.10028	8.08517	8.9986	9.25546	9.08497	9.08556	8.80556	8.95	8.89437
485	ILMN_3246608	CENPV	10722	201161	0.78247	2.50364e-116	2.945	0.00607216	1.47285e-76	659.565	0.215333	ILMN_2136446	CTNNAL1	940722	8727	8.45998	8.57802	8.54239	8.91886	9.00521	8.93291	8.74281	8.53914	8.58426	8.67515	8.61076	8.64606	9.2141	9.00812	8.87334	8.921	9.61151	9.58859	9.68296
339	ILMN_1755537	EIF1AY	4150600	9086	0.77926	1.07108e-124	0.7625	0.00224265	2.93491e-79	476.985	0.170943	ILMN_1806040	TYMS	5910364	7298	11.078	10.7754	10.8767	12.2382	12.0867	11.9911	12.266	11.9971	12.2685	11.9911	12.078	11.81	12.0086	12.6372	12.5977	12.0961	12.2155	12.6509	12.6578
360	ILMN_2188862	GDF15	5090671	9518	0.775828	5.99905e-123	1.0225	0.00284028	1.62143e-55	6145.79	0.908876	ILMN_2405156	PPAP2C	6580754	8612	6.99426	6.99497	7.15153	6.73875	6.64215	6.80933	6.82865	7.0114	6.80426	6.63432	6.56994	6.8712	7.84487	7.8941	7.65681	8.04167	6.91751	6.88952	6.97434
416	ILMN_1711702	CLEC2D	5490341	29121	0.772259	7.78428e-120	01,01,1969	0.0040625	1.52258e-59	4185.1	0.735246	ILMN_1688722	IL13RA2	5420386	3598	6.58495	6.55682	6.58155	6.62357	6.58203	6.71306	7.02563	7.06365	7.09824	6.50032	6.58691	6.68737	6.59816	6.55908	6.48201	6.49901	8.42282	9.00752	9.04639
405	ILMN_1695945	MEIS2	20358	4212	0.771761	1.8269e-120	01,01,1953	0.00376536	8.97867e-82	351.045	0.136647	ILMN_1677697	LOC441377	830484	441377	11.0125	10.5423	11.2333	9.97844	11.074	10.1562	9.84122	10.3012	10.4774	9.26624	10.4203	9.71157	10.7472	11.0888	10.2688	10.496	11.4472	11.2769	11.2243
448	ILMN_2115434	RAB32	2190128	10981	0.770781	7.76117e-118	2.365	0.00527902	7.64716e-80	444.61	0.1631	ILMN_1673637	SLC10A4	540541	201780	6.71699	6.75082	6.71437	6.9086	7.09472	6.85934	7.1403	7.04596	7.21215	6.9752	6.84173	6.92856	6.95512	7.35967	7.32047	7.26119	7.7305	7.87748	7.75826
559	ILMN_3248627	CHRM3	6400010	1131	0.770413	2.08711e-113	01,04,1954	0.00812165	1.14172e-57	5018.1	0.816217	ILMN_2189027	LIPG	7210681	9388	9.07965	9.22512	9.22545	8.1564	8.16191	8.19007	7.40467	7.30822	7.25521	7.44662	7.54348	7.62836	9.52772	8.60406	8.29964	8.3187	8.37646	8.39424	8.40483
585	ILMN_1752520	SLFN11	1990379	91607	0.766878	1.57458e-112	5.205	0.00889744	6.63889e-63	2987.11	0.594923	ILMN_1744963	ERO1L	4780671	30001	7.64421	7.64409	7.63442	7.45639	7.4837	7.52945	7.58204	7.47265	7.60648	7.55275	7.55357	7.55099	8.85306	8.25351	7.56049	7.97278	8.022	8.06397	7.98552
156	ILMN_1675848	MYL12A	4730392	10627	0.764777	2.7803e-145	0.03	0.000191083	2.04744e-105	14.725	0.0137617	ILMN_3244935	LOC100130308	4540181	100130308	9.75572	9.76014	10.0181	10.3072	10.373	10.2333	10.1618	10.3602	10.1583	10.0175	10.1678	9.94809	10.3176	10.6015	10.4443	10.4046	11.735	11.5135	11.6532
479	ILMN_1677466	DUSP6	6250468	1848	0.762138	1.60059e-116	01,02,1985	0.00594792	6.51604e-54	7115.85	0.975817	ILMN_1706261	SLCO3A1	1440348	28232	7.37047	7.18516	7.28169	6.70165	6.80422	6.76139	6.58879	6.68134	6.52927	6.54337	6.70682	6.42852	8.38776	7.77341	7.74793	8.12307	6.57834	6.5482	6.61556
511	ILMN_1714757	TNFRSF19	6770095	55504	0.761993	1.57411e-115	01,03,3325	0.00652153	1.70182e-53	7386.62	0.995539	ILMN_1684321	CYB5B	510474	80777	10.8491	11.0166	10.9846	11.6513	11.4927	11.81	11.3742	11.2593	11.3302	11.092	11.2003	11.1979	11.6193	11.7727	11.7962	11.5478	11.8954	12.0627	12.078
556	ILMN_2189027	LIPG	7210681	9388	0.760382	1.31729e-113	4.395	0.00790468	2.6893e-44	15712	1	ILMN_1806999	B9D2	4280088	80776	7.69748	7.79685	8.01096	8.39766	8.53864	8.42102	8.23486	8.23333	8.28891	7.90389	7.91405	7.7994	9.01175	8.91771	8.7052	8.97519	8.19692	8.41613	8.37459
459	ILMN_1704154	TNFRSF19	2360672	55504	0.759161	1.25124e-117	01,02,4325	0.00529891	5.17788e-56	5869.14	0.887922	ILMN_2174369	ELOVL5	4210129	60481	8.85368	8.92266	9.2162	9.72433	9.69463	9.56853	9.05409	9.25588	9.2811	8.96894	9.4181	9.16598	9.63818	9.56781	9.09086	9.50511	10.4232	10.4203	10.4933
577	ILMN_2142284	SLC25A43	1850021	203427	0.759152	9.68084e-113	5.0475	0.00873702	1.97227e-60	3833.16	0.696849	ILMN_1765044	CUTC	3610091	51076	8.24824	8.53886	8.5278	8.25282	8.2263	8.39569	8.61264	8.38188	8.38188	8.12784	8.07138	8.24463	8.99645	8.6688	8.62479	8.70706	8.99063	9.07856	8.92412
592	ILMN_2368718	CENPM	1450192	79019	0.758855	3.61306e-112	5.495	0.00928209	4.23526e-43	17143.3	1	ILMN_2218208	SPARCL1	6960148	8404	10.7634	10.7675	10.7605	7.32373	7.54555	7.68282	8.31553	8.09934	8.15015	9.8562	9.92204	9.7435	8.274	8.01767	7.95131	8.52531	10.5859	10.5994	10.4692
418	ILMN_1670899	FBN2	3440204	2201	0.757466	1.14149e-119	01,01,7525	0.00419258	4.85689e-63	2945.25	0.590349	ILMN_1685480	TARS	2710195	6897	10.2797	10.1623	10.3282	9.90512	9.94379	9.72966	9.49738	9.59485	9.65838	9.43653	9.82114	9.6408	9.87965	10.2883	10.1851	10.1145	10.8172	10.7225	10.6756
563	ILMN_2407879	SORBS2	2750170	8470	0.755509	2.76867e-113	4.625	0.00820035	4.93373e-45	14873.1	1	ILMN_1779264	PSMG1	2450136	8624	8.94395	8.83729	9.0421	9.59033	9.60691	9.80155	8.97192	9.08099	9.35735	9.08811	9.24206	9.26187	9.82258	9.9674	9.82974	9.2528	9.75572	9.92666	9.91947
367	ILMN_3232894	CNRIP1	3940167	25927	0.755106	1.76941e-122	1.105	0.0030109	3.03896e-76	684.725	0.221043	ILMN_3305475	LOC729708	7400193	729708	9.1296	8.87358	9.27238	9.36587	9.52125	9.13095	8.9575	9.59901	9.54563	8.658	9.10773	8.80272	9.60286	9.82258	9.77036	9.61991	9.82881	9.94224	9.70642
503	ILMN_1720482	CEND1	5560162	51286	0.752902	9.63897e-116	3.245	0.00645129	1.3183e-45	14240.3	1	ILMN_3246608	CENPV	10722	201161	8.60186	8.67365	8.72091	9.80386	9.78642	9.90454	6.60033	6.57654	6.61968	6.79202	6.77194	6.546	9.73043	9.82929	9.83573	9.86143	6.58308	6.65134	6.59343
584	ILMN_2369403	PALM2	3780022	114299	0.752112	1.47131e-112	5.1775	0.00886558	1.63248e-35	27764.7	1	ILMN_1696704	TLE4	2470136	7091	6.88583	7.02311	7.00706	7.64387	7.46336	7.76	7.38361	7.42736	7.27783	7.43044	7.15954	7.28082	7.25712	7.91004	8.20159	8.02417	7.63442	7.68455	7.6241
611	ILMN_1663399	TIMP4	1090326	7079	0.746479	8.88576e-112	01,05,1984	0.0095581	1.17691e-38	23096	1	ILMN_1759277	OIP5	3180484	11339	7.17463	7.18494	7.26314	8.07201	7.95717	7.84208	8.03532	8.04483	8.16275	8.00649	8.0007	7.97425	8.29791	8.48696	8.1659	8.04445	8.37931	8.52369	8.49464
487	ILMN_2237428	SCD5	3610671	79966	0.74619	2.87208e-116	01,02,1997	0.00609856	5.24342e-35	28536.3	1	ILMN_1738346	EFHA1	1400682	221154	9.55658	9.73993	9.6967	9.95506	9.82316	9.94809	9.30163	9.38004	9.20154	9.19026	9.33138	9.35878	9.99962	10.3124	9.988	9.97709	10.0086	10.2292	10.1567
457	ILMN_1674782	LOC375295	6940059	375295	0.74212	1.17727e-117	01,02,4275	0.00529891	3.56759e-49	10723.8	1	ILMN_1674782	LOC375295	6940059	375295	7.42877	7.42294	7.42974	8.20439	7.78287	8.15972	6.71177	6.56666	6.68854	6.80879	6.854	6.73411	8.12959	8.58886	8.77163	8.55459	6.73668	6.63811	6.70426
412	ILMN_1651958	MGP	940735	4256	0.741162	5.23714e-120	01,01,6425	0.003977	5.19174e-113	4.865	0.00595471	ILMN_2403889	PRMT5	3850520	10419	9.44668	9.2811	9.40082	9.63255	9.72433	9.74831	9.60373	9.47573	9.55974	9.74079	9.51348	9.55173	9.34843	10.0766	10.0994	9.95718	10.2281	10.3418	10.3966
412	ILMN_1651958	MGP	940735	4256	0.741162	5.23714e-120	01,01,6425	0.003977	5.19174e-113	4.865	0.00595471	ILMN_2403889	PRMT5	3850520	10419	9.44668	9.2811	9.40082	9.63255	9.72433	9.74831	9.60373	9.47573	9.55974	9.74079	9.51348	9.55173	9.34843	10.0766	10.0994	9.95718	10.2281	10.3418	10.3966
248	ILMN_2041788	PLS3	2710730	5358	0.73802	9.60463e-132	0.265	0.00106	5.80909e-110	7.705	0.00839325	ILMN_1788416	FAM108C1	4150519	58489	11.3946	11.1124	11.4175	11.3042	11.3994	11.441	11.1088	11.0001	11.0478	10.9164	11.024	10.9279	11.6585	12.0606	11.8037	11.8345	11.7504	11.7375	11.7992
248	ILMN_2041788	PLS3	2710730	5358	0.73802	9.60463e-132	0.265	0.00106	5.80909e-110	7.705	0.00839325	ILMN_1788416	FAM108C1	4150519	58489	11.3946	11.1124	11.4175	11.3042	11.3994	11.441	11.1088	11.0001	11.0478	10.9164	11.024	10.9279	11.6585	12.0606	11.8037	11.8345	11.7504	11.7375	11.7992
594	ILMN_1694140	AFAP1L1	20154	134265	0.736535	4.16531e-112	01,05,5475	0.00933305	1.63592e-39	21876.3	1	ILMN_2210129	PRIM1	2140273	5557	8.48144	8.42305	8.44738	9.29775	9.4555	9.6408	9.28626	9.38297	9.30123	8.92789	9.06735	9.08167	9.63951	10.1088	10.1623	9.70681	9.0252	9.04032	9.30123
576	ILMN_1744963	ERO1L	4780671	30001	0.735673	8.1903e-113	5.0075	0.00869358	5.37953e-18	46861.9	1	ILMN_1693334	P4HA1	4220731	5033	9.32631	9.19599	9.37477	9.06735	9.08141	8.94687	9.06735	9.04887	9.22545	8.31796	8.54998	8.41046	9.49192	9.20372	9.74539	9.52691	9.48867	9.55699	9.41918
578	ILMN_1807554	EYA1	5720040	2138	0.734855	9.90235e-113	05,05,2012	0.00873702	2.7669e-16	47150.1	1	ILMN_2102693	NUFIP2	5690113	57532	8.57408	8.5353	8.35625	9.00559	8.71998	8.67022	8.70017	8.57958	8.68828	8.52608	8.47655	8.54754	9.0427	8.95769	9.07815	9.31774	9.02708	9.19783	9.15434
540	ILMN_2407168	S100A13	5860148	6284	0.733623	2.29075e-114	01,03,9275	0.00727315	4.80224e-43	17210.4	1	ILMN_2105308	DPM1	2360519	8813	10.2548	10.6847	10.6301	10.9913	10.8413	10.8572	10.2891	10.4847	10.2362	10.239	10.3506	10.3081	11.2927	11.3865	11.084	11.0431	10.9074	10.8449	10.9348
593	ILMN_1730572	HNRPDL	2570358	9987	0.7322	3.89539e-112	01,05,5125	0.00929595	5.37358e-25	42428.2	1	ILMN_1700276	C14orf100	5700196	51528	9.38248	9.48666	9.4374	9.989	9.89545	10.2797	9.77647	9.64533	9.91183	9.59342	9.75572	9.43906	10.2157	10.0249	10.1034	10.1828	10.3343	10.3883	10.5151
590	ILMN_1721138	GRPEL2	5080487	134266	0.731961	3.18566e-112	01,05,4575	0.00925	2.05341e-06	47323	1	ILMN_1742332	KCTD12	5560500	115207	6.64645	6.66981	6.84626	6.60265	6.58069	6.65269	7.81585	7.68399	7.59418	8.01139	7.45984	7.67817	6.82789	6.77717	6.69956	6.60781	9.14976	8.61106	9.16004
591	ILMN_1778523	KLF9	3390292	687	0.730934	3.24339e-112	01,05,4675	0.00925127	5.91703e-55	6472.19	0.930581	ILMN_2109156	RANBP1	4610047	5902	11.269	11.2455	11.3728	12.139	12.0885	12.0348	11.114	11.186	11.15	11.0438	11.1381	11.0563	12.0702	12.5158	11.9781	12.1122	11.5135	11.6831	11.6435
548	ILMN_1854469		270762		0.730372	4.5671e-114	4.115	0.00750912	1.44862e-05	47323	1	ILMN_2346573	PSME3	1450064	10197	9.03397	9.06207	9.04058	9.61484	9.65316	9.64223	9.13709	9.0207	8.98771	8.97687	8.93163	9.12248	9.61796	9.77079	9.62654	9.57362	9.70951	9.95072	9.88716
609	ILMN_1696704	TLE4	2470136	7091	0.729716	7.45817e-112	01,05,7825	0.00949507	6.67902e-12	47319	1	ILMN_1718124	OTOR	3190703	56914	6.74977	6.81514	6.83696	6.61515	6.69386	6.81471	6.63856	6.82648	6.81471	6.79509	6.93756	6.83134	6.77181	6.6274	6.72725	6.79752	7.94943	8.73005	8.63522
537	ILMN_1814282	ISG20L1	4480288	64782	0.729673	1.60987e-114	01,03,1983	0.00713222	7.36582e-36	27239	1	ILMN_1691425	LDOC1L	2760441	84247	9.28545	9.42847	9.29922	9.15976	9.17537	9.37518	8.53988	8.28514	8.52269	8.93805	8.78883	8.84864	9.66054	9.29636	9.21159	9.36817	9.85198	9.69951	9.79563
580	ILMN_2088124	TMEM154	1110300	201799	0.72884	1.26364e-112	5.1325	0.0088422	1.24879e-13	47300.6	1	ILMN_2369403	PALM2	3780022	114299	7.68703	7.89451	7.56366	7.51634	7.43332	7.68255	6.62867	6.68855	6.60322	6.76509	6.76389	6.6279	7.43813	8.38398	8.24161	8.14657	6.96695	6.87655	7.05768
544	ILMN_1709814	NMRAL1	540524	57407	0.728521	2.74802e-114	01,03,1999	0.00733456	2.15521e-30	35508	1	ILMN_1760779	ENSA	4200437	2029	8.65346	8.51146	8.79214	9.4505	9.69702	9.77036	9.24574	9.28944	9.25706	8.74514	9.06948	9.25508	9.75882	10.0394	9.76868	9.64924	9.58909	9.71084	9.45328
552	ILMN_1801889	MYO16	1710692	23026	0.728318	7.35187e-114	01,04,2525	0.0077038	4.38665e-07	47323	1	ILMN_1726327	AMY1B	5550288	277	7.53178	7.13108	7.30475	7.13291	7.5073	7.21185	7.15277	7.53462	7.43776	6.98702	7.54676	7.31388	7.75296	7.54464	7.2389	7.5597	8.56843	8.25807	8.36136
526	ILMN_2094718	TPT1	20056	7178	0.728177	6.93078e-115	01,03,6275	0.00689639	0.00100069	47323	1	ILMN_2405018	PPP1CB	6200369	5500	9.84692	9.85933	9.88816	9.89288	9.88231	10.0015	9.68767	9.70151	9.41989	9.18673	9.12727	9.13889	10.4768	10.1539	10.12	10.2084	10.1523	10.0726	10.1552
516	ILMN_1910180		5900364		0.728038	3.17246e-115	01,03,1946	0.00670039	5.50977e-15	47253.5	1	ILMN_1769091	PRCP	1660300	5547	11.4297	11.5336	11.5036	11.3955	11.4175	11.5112	12.7424	12.5374	12.5134	12.4916	12.6095	12.6604	11.6714	12.1453	12.0413	12.2253	13.0878	13.1216	12.9705
560	ILMN_2094905	COMMD10	6510719	51397	0.727614	2.52646e-113	4.595	0.0081984	5.40288e-07	47323	1	ILMN_2088124	TMEM154	1110300	201799	7.14672	6.83785	7.07032	7.08219	7.09212	7.14609	6.708	6.73336	6.83799	7.14516	6.50652	6.62129	7.94061	7.67767	7.38722	7.39155	7.20535	7.16583	7.3551
610	ILMN_2210129	PRIM1	2140273	5557	0.727516	8.72171e-112	01,05,8375	0.0095581	6.10505e-24	43474	1	ILMN_2145670	TNC	6940102	3371	11.6559	11.3604	11.4327	10.8667	11.0083	10.7138	9.84364	9.79514	9.75503	10.6486	11.0814	10.7517	10.8099	10.3525	10.9164	10.7084	12.1098	11.8783	11.9801
388	ILMN_1736911	TMOD1	3140520	7111	0.727104	1.56067e-121	01,01,2775	0.00329253	1.50388e-59	4182.9	0.735246	ILMN_1787691	CITED4	5810142	163732	7.13804	7.36074	7.22692	7.53222	7.52013	7.44465	7.12148	7.2086	7.18355	6.97139	7.16837	7.40857	7.83828	7.8089	8.11013	8.02578	7.70507	7.66028	7.70507
582	ILMN_1742025	OLFM1	2680072	10439	0.726712	1.35215e-112	5.1525	0.0088422	1.25144e-26	40584.4	1	ILMN_2192694	EIF3M	940398	10480	9.49633	9.08597	9.37626	9.15377	9.67579	9.09465	9.63901	9.71919	9.87134	9.74037	9.99173	9.4002	9.78322	10.1943	9.59485	9.52125	10.5197	10.5219	10.2476
621	ILMN_1799688	CDC23	1470750	8697	0.726203	1.99274e-111	6.155	0.00991143	6.64587e-05	47323	1	ILMN_1668996	C1QBP	7200392	708	11.1542	11.297	11.3936	11.9207	11.9002	11.9853	12.1189	11.8359	12.0306	11.6012	11.6226	11.8138	11.6614	12.0025	12.1453	11.7095	12.6794	12.7646	12.8406
269	ILMN_1729142	CENPV	1030026	201161	0.725989	6.12273e-130	0.3275	0.00121747	3.07919e-84	257.967	0.110337	ILMN_1672124	C4orf18	2650605	51313	6.50804	6.42297	6.45906	6.52073	6.40097	6.51591	7.6673	7.46141	7.60045	7.87555	7.96223	8.01433	6.62269	6.57146	6.6913	6.53249	9.62372	9.34346	9.18449
138	ILMN_1778595	SLN	3610402	6588	0.725869	8.67665e-148	0.025	0.000164474	1.83366e-124	0.795	0.00143243	ILMN_1683792	LAP3	3290292	51056	9.01343	9.06138	9.01815	9.95763	10.0034	10.1823	9.52235	9.25141	9.30746	9.20993	9.13709	9.28372	10.2816	10.6808	10.3487	10.1523	9.85471	10.2215	10.2714
138	ILMN_1778595	SLN	3610402	6588	0.725869	8.67665e-148	0.025	0.000164474	1.83366e-124	0.795	0.00143243	ILMN_1683792	LAP3	3290292	51056	9.01343	9.06138	9.01815	9.95763	10.0034	10.1823	9.52235	9.25141	9.30746	9.20993	9.13709	9.28372	10.2816	10.6808	10.3487	10.1523	9.85471	10.2215	10.2714
510	ILMN_2383349	STEAP3	1300762	55240	0.725742	1.55455e-115	01,03,3325	0.00652153	1.56917e-17	46962.1	1	ILMN_1772302	MTHFS	6560066	10588	8.52269	8.90567	8.70788	8.69271	8.65568	8.68713	8.59191	8.57075	8.64718	8.20762	8.134	8.27633	8.89612	9.04319	9.20558	8.99031	8.90494	9.10439	9.28582
495	ILMN_1668345	OAF	4200025	220323	0.725609	5.175e-116	3.1175	0.00629798	3.93102e-44	15903.7	1	ILMN_1792256	TBX2	2360753	6909	7.64339	7.90895	7.56659	7.20286	7.30613	7.33822	7.94654	8.04887	8.03231	7.93378	7.92592	8.0007	7.65056	7.54925	7.4023	7.93105	9.27135	9.24843	9.28181
579	ILMN_2102693	NUFIP2	5690113	57532	0.725518	1.26057e-112	5.1325	0.0088422	4.19982e-05	47323	1	ILMN_1742025	OLFM1	2680072	10439	9.19683	9.23816	9.34843	10.4862	10.4621	10.6223	9.36226	9.63125	9.43802	9.39311	9.55325	9.4453	10.3737	10.7365	10.4272	10.6317	9.56876	9.82159	9.80713
461	ILMN_3247082	FAM150B	2570575	285016	0.725191	1.42174e-117	01,02,4525	0.00531996	1.29614e-10	47322.2	1	ILMN_1805665	FLRT3	2320626	23767	11.8506	11.7935	11.8037	12.219	12.0108	12.1204	10.8797	10.7745	10.888	10.6201	10.7418	10.7023	12.291	12.4687	12.671	11.8463	11.3742	11.5487	11.6193
520	ILMN_1769091	PRCP	1660300	5547	0.724546	3.60549e-115	01,03,1949	0.00671154	4.33907e-35	28410.4	1	ILMN_1706553	SMG7	6270706	9887	8.84712	8.96624	8.71841	8.82191	8.79463	8.7052	8.31246	8.3242	8.32576	8.65478	8.57753	8.38596	8.62666	8.62776	8.99031	8.88979	9.73662	9.73993	9.65474
589	ILMN_1734380	DPF3	2600128	8110	0.723761	3.11757e-112	01,05,4475	0.00924873	4.87689e-21	45660.6	1	ILMN_3302919	MYOF	4670592	26509	7.4452	7.71111	7.48157	7.06815	6.96292	6.99885	6.50568	6.66662	6.50886	6.78652	6.52102	6.70887	8.13271	6.95307	7.26166	7.09002	7.78568	7.6677	7.6928
557	ILMN_1707503	C1orf144	2030044	26099	0.722827	1.45103e-113	4.415	0.00791667	5.04231e-06	47323	1	ILMN_2053415	LDLR	1440736	3949	11.0645	11.2312	11.0185	11.831	11.5677	11.5579	11.0208	11.0398	11.078	10.7605	10.6295	10.5038	12.4757	11.3946	11.1271	11.9583	11.6666	11.5558	11.7429
596	ILMN_1651496	HIST1H2BD	290730	3017	0.722492	4.33521e-112	01,05,5625	0.00933305	1.85313e-39	21952.5	1	ILMN_1778523	KLF9	3390292	687	9.12788	9.03026	8.90745	7.95473	7.85181	7.82562	7.40533	7.1758	7.282	7.22967	7.34134	7.27282	9.17504	7.5886	7.47677	10.9888	7.89426	7.93747	7.8781
420	ILMN_2089752	LOC285016	130128	285016	0.722477	1.2153e-119	01,01,7625	0.00419643	4.50407e-13	47309.6	1	ILMN_3292056	LOC727984	7320722	727984	9.73343	9.21951	9.55546	9.0306	9.30919	8.86438	9.08269	9.82159	9.50446	9.26231	9.90951	9.25473	10.2682	10.0286	9.56026	9.75628	10.2222	10.0015	9.96826
567	ILMN_1765044	CUTC	3610091	51076	0.721632	3.97027e-113	01,04,7475	0.00837302	2.16038e-08	47323	1	ILMN_1707503	C1orf144	2030044	26099	9.06405	9.08199	8.98771	9.4555	9.44668	9.49633	9.21315	9.38703	9.18957	9.1837	8.94687	8.97162	9.30891	9.731	9.95506	9.67375	9.65173	9.71725	9.71192
525	ILMN_3251145	LDHA	6520386	3939	0.721139	6.71307e-115	01,03,6225	0.00689639	0.000125958	47323	1	ILMN_1910180		5900364		6.88663	7.15703	7.26131	6.56524	6.53462	6.61472	6.86864	6.71383	6.87812	6.98975	6.45907	6.85203	7.79594	7.3925	7.61708	7.34354	7.15572	7.08074	7.05362
550	ILMN_1689378	CCRN4L	460484	25819	0.720669	6.04534e-114	04,02,2012	0.00763636	3.83283e-05	47323	1	ILMN_2046315	GABARAPL2	20091	11345	7.55357	7.89742	7.84798	7.5143	7.79672	7.45962	7.17051	7.34459	7.96066	7.19582	7.66095	7.55237	8.09286	8.15831	7.64141	8.08812	8.36042	8.1675	8.25632
588	ILMN_3302919	MYOF	4670592	26509	0.720148	2.80843e-112	01,05,1941	0.00920068	4.37167e-27	40023.7	1	ILMN_1807554	EYA1	5720040	2138	6.60226	6.72616	6.55473	6.43641	6.57968	6.55649	6.54336	6.42402	6.52027	6.79345	6.92923	6.93452	7.71016	7.20316	7.02263	7.72341	6.85646	6.79608	6.81285
522	ILMN_1782045	FKBP4	2100750	2288	0.720118	5.64135e-115	01,03,5825	0.00686303	3.64717e-19	46520	1	ILMN_1684289	PNPO	3180600	55163	8.74612	8.5993	8.70873	9.06307	9.18409	9.04673	9.27135	9.12847	9.07933	9.33669	9.20515	9.35406	9.13056	9.48974	9.57561	9.33179	9.75713	9.86601	9.88094
490	ILMN_1706261	SLCO3A1	1440348	28232	0.719208	3.66719e-116	03,03,2012	0.00617617	2.19619e-38	23487.5	1	ILMN_2196328	POSTN	510246	10631	6.69114	6.55582	6.54154	7.57521	8.14254	7.42551	6.43149	6.53495	6.51989	6.54008	6.4521	6.79046	7.0104	7.64914	6.9386	7.50463	7.42614	7.40739	7.49877
619	ILMN_1851540		1030626		0.719101	1.81201e-111	01,06,2013	0.00989113	1.18361e-21	45286.3	1	ILMN_3245559	CDK2AP1	5260541	8099	12.7714	12.9826	12.9705	13.5019	13.4102	13.3921	13.3123	13.2222	13.3687	12.9892	12.8733	13.0306	13.5158	13.6291	13.3349	13.4831	13.8957	14.0224	13.9397
601	ILMN_2109156	RANBP1	4610047	5902	0.718738	6.28705e-112	01,05,1971	0.0094778	5.70676e-21	45699.8	1	ILMN_1679025	LOC641848	2640255	641848	8.96894	7.90689	8.88979	7.8604	8.59191	7.91811	7.82237	8.79396	8.4882	8.03506	8.85445	8.08595	9.22847	9.001	8.71713	9.05376	8.8311	8.85174	8.6449
600	ILMN_1653001	CABLES1	4050411	91768	0.718688	5.79768e-112	01,05,6825	0.00947083	1.95971e-07	47323	1	ILMN_1734380	DPF3	2600128	8110	6.97901	7.1844	7.05543	7.18839	6.98023	7.10644	6.89996	6.66476	6.65831	6.50036	6.88711	6.79074	8.01258	7.55099	7.8147	7.89208	6.87712	7.06292	7.00483
456	ILMN_1719498	ABHD7	1240672	253152	0.71835	1.14957e-117	01,02,4225	0.00529891	2.80446e-08	47323	1	ILMN_1766505	COMMD10	1740392	51397	9.57275	9.34929	9.60286	9.94708	9.68247	9.63818	9.54227	9.41165	9.61336	9.32425	9.59268	9.41918	9.87315	10.212	10.5348	10.1464	9.84596	10.0001	9.88375
469	ILMN_1725984	LOC728689	5900255	728689	0.716778	4.81218e-117	01,02,6775	0.00570896	0.000364637	47323	1	ILMN_1758626	IDS	130360	3423	8.79015	8.79595	8.6641	8.81779	8.98911	9.03524	8.48318	8.41289	8.41791	7.65797	7.92213	7.70106	9.19747	9.21229	9.69702	9.29451	8.72205	8.62325	8.75917
581	ILMN_1693334	P4HA1	4220731	5033	0.715813	1.33296e-112	5.1425	0.0088422	4.13588e-08	47323	1	ILMN_1651557	KDELC2	6110301	143888	9.08917	9.21159	9.05274	9.53101	9.58505	9.54448	9.50446	9.52455	9.70485	9.46211	9.42343	9.44269	9.83749	9.77271	9.44797	9.29981	10.4304	10.6418	10.6061
549	ILMN_1806999	B9D2	4280088	80776	0.715092	5.77362e-114	4.1875	0.0076275	1.90487e-15	47225.2	1	ILMN_1800975	PSME3	2470427	10197	9.07574	9.10474	9.12098	9.8562	9.83366	9.77779	9.19566	9.12059	9.14522	9.32246	9.26649	9.2811	9.72129	9.8778	9.87463	9.72713	9.97033	10.0887	9.94142
534	ILMN_2058512	PSMA2	2140470	5683	0.714872	1.21003e-114	3.765	0.00705056	9.01012e-14	47297.5	1	ILMN_1768582	PPP2CB	6840280	5516	9.32182	8.81364	9.23005	8.79314	9.53018	8.74644	8.76782	9.29451	9.40816	8.77948	9.77597	9.02742	9.77228	9.67102	8.62427	9.30438	10.1539	10.2542	9.90009
533	ILMN_1768534	BHLHB2	2640735	8553	0.714596	1.07656e-114	01,03,1974	0.00701689	1.77712e-33	30875.9	1	ILMN_3243112	RNF182	6520593	221687	8.8947	8.94829	8.8589	8.15521	8.18523	8.27129	7.63819	7.41163	7.54581	7.68046	7.51926	7.58836	8.79422	8.10968	8.54052	8.17893	8.70552	9.00239	9.01815
507	ILMN_1772302	MTHFS	6560066	10588	0.714552	1.2839e-115	01,03,3125	0.00652067	0.000218761	47323	1	ILMN_2082209	C20orf100	1400601	84969	10.0893	9.91601	10.0801	9.10993	9.27359	9.17833	7.14865	7.13854	7.35453	6.60586	7.28327	7.07055	10.6145	9.75467	9.83489	9.99227	7.06106	7.15625	7.15319
274	ILMN_1737308	GLRX	4590228	2745	0.714544	1.42749e-129	0.3525	0.0012865	8.04813e-62	3334.99	0.637543	ILMN_3242288	LOC641768	4540441	641768	10.9519	10.4081	11.1307	10.2731	10.7902	9.87364	9.46055	10.3355	10.3288	9.68199	10.3467	9.72308	10.9234	10.8616	9.99006	10.4483	11.7169	11.4422	11.4725
598	ILMN_1679025	LOC641848	2640255	641848	0.714396	5.35723e-112	01,05,1965	0.00944816	5.86146e-19	46590.4	1	ILMN_1721138	GRPEL2	5080487	134266	8.94147	9.12655	8.8938	9.0595	9.01644	8.98271	8.97576	8.94503	9.15645	9.15311	9.12418	9.00239	9.60046	9.58375	9.39847	9.31078	9.466	9.67256	9.64564
496	ILMN_2196328	POSTN	510246	10631	0.714263	5.77182e-116	3.1425	0.00632797	5.63748e-26	41353.2	1	ILMN_2383349	STEAP3	1300762	55240	7.59131	7.72112	7.54581	7.24334	7.25651	7.22437	7.3816	7.19772	7.47278	7.07254	7.07917	7.066	8.42749	8.00976	8.13695	7.92083	7.38781	7.64409	7.5533
444	ILMN_1766505	COMMD10	1740392	51397	0.7127	6.77676e-118	01,02,1934	0.00527027	2.48327e-05	47323	1	ILMN_1720513	SETBP1	5310079	26040	8.39543	8.31539	8.12526	8.36976	8.47655	8.17165	7.62381	7.5951	7.7264	7.56981	7.64791	7.488	8.03103	8.12068	8.0608	8.24161	9.08099	9.25206	9.12098
553	ILMN_2053415	LDLR	1440736	3949	0.712397	9.52804e-114	01,04,1931	0.0077843	1.68228e-26	40738.6	1	ILMN_1854469		270762		6.59263	6.61982	6.61664	6.70489	6.8475	6.73249	6.61309	6.64629	6.5995	6.68761	6.76824	6.64025	7.23393	7.23269	7.27252	7.12336	7.08503	7.10047	7.13433
509	ILMN_1770732	COPS3	1030551	8533	0.712395	1.49061e-115	01,03,3275	0.00652153	0.00131546	47323	1	ILMN_1691376	JAG1	5720735	182	11.2741	11.3823	11.1478	9.44934	9.73433	9.67777	9.1399	8.95916	9.10066	9.18758	9.13954	9.22847	10.0847	10.2164	10.389	10.5038	9.99598	9.8309	9.83042
547	ILMN_2046315	GABARAPL2	20091	11345	0.711904	3.93108e-114	4.0875	0.00747258	2.2558e-09	47322.9	1	ILMN_1705116	C6orf85	6560328	63027	8.38139	8.53207	8.40167	8.56056	8.49786	8.46471	8.51968	8.36081	8.46757	8.79918	8.82836	8.74046	8.69014	8.03781	8.09057	8.59868	10.2011	10.1228	10.3343
532	ILMN_2405018	PPP1CB	6200369	5500	0.711752	1.0671e-114	01,03,7375	0.00701689	2.57732e-10	47322.4	1	ILMN_2050617	CCT6P1	5420053	643253	10.528	10.3895	10.6295	10.7921	10.8466	10.7262	10.8084	10.8229	10.9241	10.6958	10.7209	10.7015	11.1648	11.0308	10.7959	11.0353	11.6358	11.5592	11.73
419	ILMN_1676563	HTRA1	730612	5654	0.711387	1.19799e-119	01,01,1976	0.00419643	4.19087e-13	47309.2	1	ILMN_2160929	FEN1	3370703	2237	9.75628	9.82929	9.68735	11.2179	11.1627	11.2062	10.8589	10.8824	10.9152	10.8265	10.6951	10.7178	11.4385	11.4819	11.441	11.2806	10.8598	11.0705	11.3774
524	ILMN_2059452	SLC12A2	830022	6558	0.710377	6.46765e-115	01,03,1962	0.00689639	7.1435e-15	47259.4	1	ILMN_2181540	YY1	6760017	7528	8.77853	8.19457	8.67046	8.82219	8.91561	8.6484	8.75788	9.04606	8.99925	8.72267	8.94799	8.55658	8.91665	9.26843	8.83271	9.14349	9.56026	9.62244	9.66753
542	ILMN_1694177	PCNA	6900079	5111	0.710228	2.69564e-114	01,03,9825	0.00733456	6.28647e-20	46219.7	1	ILMN_1768534	BHLHB2	2640735	8553	10.0187	10.1965	10.0047	8.66626	8.54941	8.61585	9.39562	9.39431	9.23043	9.05621	8.98771	8.95669	9.7628	9.28582	8.88309	9.52276	10.7563	10.1084	10.1395
508	ILMN_3251560	TMEM167A	3870008	153339	0.710124	1.29694e-115	01,03,3125	0.00652067	1.02457e-05	47323	1	ILMN_2077623	RRAS2	620546	22800	7.17455	7.17193	7.12827	7.49223	7.52333	7.42805	7.51816	7.52852	7.51675	7.42168	7.60777	7.31935	7.72579	7.85332	7.9321	7.58298	8.06472	8.17244	8.20251
618	ILMN_1759277	OIP5	3180484	11339	0.709839	1.54507e-111	06,05,2012	0.00978964	6.89451e-08	47323	1	ILMN_1653001	CABLES1	4050411	91768	7.01375	7.11284	6.92307	6.62821	6.80967	6.93635	7.3918	7.32561	7.37518	7.12748	7.13178	7.13157	7.2534	7.40905	7.28134	7.56611	7.92241	7.80561	7.72301
431	ILMN_1713966	MRPL52	1240360	122704	0.709772	9.7512e-119	2.0625	0.00476959	3.64328e-07	47323	1	ILMN_1691466	YES1	2350397	7525	10.1472	9.89653	10.0856	10.2053	9.87672	10.0249	10.391	10.5445	10.7806	10.2204	10.3454	10.2969	10.0549	10.8532	10.2257	10.7023	11.2189	11.2197	10.9896
543	ILMN_1768582	PPP2CB	6840280	5516	0.709721	2.7096e-114	3.985	0.00733456	2.20482e-26	40877.5	1	ILMN_1783852	CD164	10142	8763	7.93185	7.45614	7.93351	7.27993	8.12568	7.45936	7.47451	7.67668	8.03693	6.64508	7.37922	6.9189	8.06161	7.85354	7.27761	7.74418	8.83395	8.53272	8.45587
384	ILMN_1669123	C1orf187	5260390	374946	0.709444	1.34423e-121	1.265	0.00329253	1.55831e-42	17846.9	1	ILMN_3197767	LOC645691	6110673	645691	9.7132	9.69792	9.98694	9.90238	10.2235	9.87263	10.2169	10.1552	10.3473	10.1318	10.5058	10.2247	11.114	11.3064	10.1384	10.2252	11.0684	10.7538	10.4424
462	ILMN_1814305	SAMD9	1240142	54809	0.7091	2.31789e-117	01,02,5325	0.0054816	2.20306e-12	47316.3	1	ILMN_1797974	AIG1	3940056	51390	7.82001	7.73616	7.78257	7.56819	7.65521	7.69024	8.28417	8.36217	8.24593	8.55157	8.60853	8.58574	8.52192	8.7061	8.87813	8.41014	8.60763	8.62146	8.64718
422	ILMN_1683635	C11orf70	4540465	85016	0.709009	2.68078e-119	01,01,8525	0.00438981	0.0010402	47323	1	ILMN_2089752	LOC285016	130128	285016	6.5368	6.62659	6.55965	6.65405	6.52204	6.54555	6.63885	6.6397	6.61066	6.70278	6.71746	6.56136	7.7462	7.21045	7.28149	7.13825	6.84616	6.95862	6.98103
530	ILMN_2105308	DPM1	2360519	8813	0.70875	9.96372e-115	01,03,1971	0.007	7.01404e-11	47321.8	1	ILMN_3179620	LOC100129673	4040343	100129673	8.34755	8.26348	8.455	8.83039	8.76489	8.64156	9.2492	9.49267	9.48536	9.53583	9.356	9.36483	9.3774	9.31845	9.9519	9.15169	9.72166	9.74999	9.43272
502	ILMN_1801600	CCDC97	6650201	90324	0.708528	8.95414e-116	01,03,2275	0.00642928	1.71555e-05	47323	1	ILMN_1708095	PANK2	1990438	80025	8.73214	8.92621	9.03297	9.66985	9.52594	9.60725	9.35443	9.19099	9.20558	9.00039	9.01952	9.3374	9.63037	9.95072	9.71045	9.51811	9.74631	9.89021	9.9231
586	ILMN_1700276	C14orf100	5700196	51528	0.708292	1.70281e-112	01,05,2275	0.00892065	2.4874e-08	47323	1	ILMN_1663399	TIMP4	1090326	7079	10.2176	10.0828	10.2866	9.05023	9.24473	9.31118	8.67515	8.5283	8.56751	8.56718	8.48894	8.40453	10.087	9.84692	10.1996	9.95763	9.1399	9.02593	9.04825
500	ILMN_1656486	DNAJC10	990528	54431	0.708003	7.88903e-116	01,03,2021	0.00642	7.27932e-23	44408.2	1	ILMN_1809291	TSPAN7	3840767	7102	10.4403	10.3834	10.3288	10.7605	10.6283	10.8245	6.69714	6.70244	6.7044	7.15695	7.10571	7.13298	10.4664	10.4591	10.8532	11.052	7.04519	6.96639	6.87303
595	ILMN_2388975	CERK	3060692	64781	0.707879	4.27805e-112	01,05,1956	0.00933305	5.73817e-10	47322.7	1	ILMN_2041293	SQLE	3120367	6713	11.1317	10.9868	10.9107	11.778	11.6784	11.7158	11.1055	11.0367	11.1869	11.3965	11.3182	11.1438	11.5908	11.7697	11.4657	11.4248	11.9957	12.1854	12.273
539	ILMN_2151739	CAT	1240446	847	0.707547	2.187e-114	01,03,1991	0.00725417	1.7043e-11	47320.5	1	ILMN_1681754	GGH	2510338	8836	9.3936	9.56126	9.54016	10.5947	10.5219	10.6121	11.1154	11.053	10.9992	11.0071	10.8985	11.0297	11.022	11.1522	10.858	10.73	11.2507	11.5099	11.3268
616	ILMN_1742073	ADCY1	610592	107	0.707363	1.2376e-111	5.965	0.00968344	3.22985e-06	47323	1	ILMN_1801205	GPNMB	6840164	10457	7.24584	7.24998	7.46822	7.78939	7.98497	7.71883	8.51019	8.55622	8.53506	9.81761	9.75467	9.79514	6.59478	6.63867	6.55518	6.69767	11.0693	10.2617	10.2548
498	ILMN_1707084	UBE2D4	5260632	51619	0.707293	6.39352e-116	3.1675	0.00636044	2.71042e-05	47323	1	ILMN_2063584	CLIC4	3170762	25932	8.00854	7.44136	8.14398	7.61446	7.88887	7.28378	7.5453	7.82024	7.98302	7.24717	7.81279	7.23467	7.87177	7.94103	7.78062	7.75535	8.95059	8.68081	8.96097
569	ILMN_1655154	PTBP1	4260754	5725	0.706885	5.80924e-113	01,04,8975	0.00857955	1.11835e-08	47323	1	ILMN_1750145	YWHAG	6280040	7532	9.49843	9.3352	9.71919	9.69351	9.77488	9.42752	9.24777	9.59627	9.60763	9.26796	9.82881	9.85889	9.89334	9.90566	9.46878	9.88094	10.4443	10.5877	10.6363
606	ILMN_2188722	GLS	5570427	2744	0.706637	6.79535e-112	01,05,7475	0.0094778	1.28669e-11	47320.1	1	ILMN_1730658	YTHDF2	610543	51441	10.3399	10.3517	10.1346	10.4973	10.5016	10.2451	10.3228	9.825	10.091	10.142	10.1728	10.0462	10.6493	10.5065	10.7418	10.6114	10.9271	10.6967	10.8932
570	ILMN_1779264	PSMG1	2450136	8624	0.706367	5.85502e-113	01,04,8975	0.00857955	2.1044e-12	47316.2	1	ILMN_2196984	OIP5	7000161	11339	8.23183	8.21974	8.34106	9.52641	9.40557	9.47649	9.35901	9.3936	9.26767	9.34647	9.32952	9.34307	9.23225	9.73624	9.81238	9.28477	9.59779	9.80331	9.9906
529	ILMN_1789702	GBE1	6280176	2632	0.705612	9.7965e-115	01,03,7075	0.007	8.23156e-09	47323	1	ILMN_3251145	LDHA	6520386	3939	6.89244	6.81093	6.71967	6.85024	7.08734	7.03774	6.70356	7.0142	7.02311	6.83238	6.8479	6.79275	7.13332	7.65056	7.67767	7.10304	7.37849	7.34488	7.33813
234	ILMN_1814710	PCDHB5	4860441	26167	0.705447	1.56328e-133	0.21	0.000889831	9.31624e-58	4975.87	0.811592	ILMN_1709479	YAP1	3360768	10413	8.36165	8.51776	8.50465	8.28782	8.27194	8.20467	9.40387	9.5138	9.66753	9.2633	9.53302	9.08917	9.11955	9.16874	8.93356	9.25141	10.2858	10.2988	10.0516
193	ILMN_1810274	HOXB2	3460097	3212	0.704973	9.10264e-140	0.0825	0.000425258	4.21162e-76	696.207	0.223175	ILMN_1722809	NRCAM	6980301	4897	6.87757	6.85926	7.04666	6.66507	6.89743	6.88952	7.12431	7.01237	7.12315	7.044	7.02731	7.00153	7.61998	7.12729	7.07807	7.02787	8.75695	8.5647	8.63748
434	ILMN_1662318	CCDC59	1780730	29080	0.70455	1.01221e-118	02,07,2012	0.00476959	9.05951e-05	47323	1	ILMN_1674402	TMEM71	1710541	137835	6.90912	6.97499	7.0394	7.21726	7.37971	7.40533	7.26762	7.08952	7.25964	6.83052	6.73943	6.76567	7.79054	8.01952	8.28808	7.59628	7.29276	7.25872	7.21874
518	ILMN_1792138	UQCRH	6960735	7388	0.704305	3.40691e-115	01,03,4725	0.00670039	1.66334e-11	47320.5	1	ILMN_1720482	CEND1	5560162	51286	8.72457	8.70747	8.68481	8.13642	8.09175	8.1068	7.32442	7.0665	7.16723	7.5411	7.56163	7.52589	9.08398	8.84298	9.3141	9.10808	7.63743	7.33355	7.39676
471	ILMN_1770035	NCOA5	2690292	57727	0.704189	6.94496e-117	2.715	0.00576433	2.04427e-06	47323	1	ILMN_1770035	NCOA5	2690292	57727	8.34307	8.34138	8.43097	8.67153	8.71875	8.82605	8.27252	8.23668	8.25351	8.43243	8.32547	8.20708	8.99802	8.94963	9.32246	8.87586	8.89898	8.96997	8.78854
514	ILMN_2077623	RRAS2	620546	22800	0.704175	2.21474e-115	01,03,3825	0.00658074	6.19779e-05	47323	1	ILMN_3207738	LOC646527	6520273	646527	8.46986	7.86106	8.48631	7.8511	8.5278	7.85163	7.79365	8.43047	8.22836	7.97438	8.65592	7.93821	8.64215	8.7016	8.34226	8.51327	9.11672	8.9053	8.90463
545	ILMN_3243112	RNF182	6520593	221687	0.703874	3.26504e-114	04,04,2012	0.00739927	4.17025e-28	38706.6	1	ILMN_2151739	CAT	1240446	847	7.75392	7.61088	7.76296	7.66095	7.98647	7.75546	7.79284	8.3091	8.13271	7.55116	8.19933	7.86577	8.51862	8.45032	8.02326	8.08995	8.7362	8.65592	8.42723
562	ILMN_1706583	DLAT	6330689	1737	0.703298	2.61628e-113	01,04,6075	0.0081984	5.48497e-06	47323	1	ILMN_1655154	PTBP1	4260754	5725	11.3865	11.5434	11.5026	12.0885	12.051	12.1511	11.7032	11.6358	11.664	11.7246	11.5516	11.5947	12.2227	12.2362	11.8588	12.202	12.3181	12.5237	12.4292
92	ILMN_1746085	IGFBP3	6590132	3486	0.703073	3.99671e-156	0.0025	2.25225e-05	3.67867e-113	01,04,7225	0.00579448	ILMN_1671703	ACTA2	6480059	59	9.90646	9.8985	9.88968	8.88051	8.64794	8.79628	8.38374	8.40083	8.26175	7.04139	6.90464	7.11236	10.5768	9.88324	10.3763	10.2367	8.82729	8.55302	8.65865
92	ILMN_1746085	IGFBP3	6590132	3486	0.703073	3.99671e-156	0.0025	2.25225e-05	3.67867e-113	01,04,7225	0.00579448	ILMN_1671703	ACTA2	6480059	59	9.90646	9.8985	9.88968	8.88051	8.64794	8.79628	8.38374	8.40083	8.26175	7.04139	6.90464	7.11236	10.5768	9.88324	10.3763	10.2367	8.82729	8.55302	8.65865
604	ILMN_3245559	CDK2AP1	5260541	8099	0.702909	6.70171e-112	01,05,7425	0.0094778	1.48922e-07	47323	1	ILMN_1651496	HIST1H2BD	290730	3017	9.15608	8.99704	9.08398	7.43736	7.5474	7.53774	8.53333	8.72267	8.62119	8.97127	9.10439	8.97444	8.30272	8.46269	8.77411	8.63132	9.6526	9.5217	9.70112
467	ILMN_1758719	NEDD9	1010328	4739	0.702787	3.91331e-117	01,02,6475	0.00566916	4.26113e-13	47309.3	1	ILMN_1702691	TNFAIP3	3360681	7128	7.37235	7.28149	7.23393	7.06163	7.03495	7.16789	7.50077	7.28022	7.50679	6.76295	6.9033	6.89204	6.99983	6.88861	6.89367	7.24741	8.82163	8.94558	9.00722
620	ILMN_2041293	SQLE	3120367	6713	0.702767	1.83073e-111	6.1325	0.00989113	6.70843e-14	47294.4	1	ILMN_1670379	ANTXR1	20647	84168	10.1282	10.1262	10.2847	10.4576	10.2899	10.2904	10.0833	10.1232	10.0452	10.0523	10.3145	10.1635	10.4509	10.4571	10.0446	10.2164	11.5618	11.4375	11.3676
554	ILMN_2233493	GPBP1	1090692	65056	0.702621	9.7041e-114	01,04,3125	0.0077843	6.10015e-15	47255.9	1	ILMN_2053103	SLC40A1	730164	30061	6.58273	6.56004	6.45411	6.70174	6.41805	6.59572	7.69291	7.64358	7.76339	7.52945	7.45766	7.55061	6.51701	6.76288	6.64299	6.45756	8.99208	8.79951	8.7518
446	ILMN_1674402	TMEM71	1710541	137835	0.702496	7.43446e-118	2.355	0.00527405	2.2856e-13	47305.2	1	ILMN_2131861	SOCS2	6770673	8835	8.53833	8.65865	8.68862	7.93445	7.90727	7.82747	8.26583	8.21137	8.13192	8.33327	8.47297	8.29656	8.17344	7.95857	7.86859	8.43047	10.1823	9.86793	9.86853
447	ILMN_1791702	SMARCA2	5290474	6595	0.702481	7.46132e-118	01,02,3575	0.00527405	3.69944e-33	31361.5	1	ILMN_2115434	RAB32	2190128	10981	6.58323	6.45357	6.46804	6.98662	7.17383	7.07267	9.22874	9.10474	9.2356	8.4445	8.37219	8.41587	6.58027	6.87533	6.97499	6.66527	9.71157	9.79424	9.93828
512	ILMN_1813344	C20orf7	6040279	79133	0.702269	1.68007e-115	01,03,3425	0.00652832	4.87829e-10	47322.6	1	ILMN_2094718	TPT1	20056	7178	13.9949	14.0374	14.0308	13.9438	13.9264	14.0224	13.9568	13.8762	13.9011	13.969	13.9114	13.7738	14.3624	14.4644	14.4644	14.3473	14.4522	14.4293	14.5254
599	ILMN_1813240	EIF1AX	3930296	1964	0.702251	5.72973e-112	01,05,6775	0.00947083	7.24001e-16	47192.4	1	ILMN_1710410	LOC730413	6860315	730413	8.16376	8.37484	8.00785	8.7937	8.82669	8.71521	6.65872	6.58041	6.62999	6.63647	6.71537	6.76128	9.18705	8.87232	8.38239	8.6117	7.17193	7.05235	7.05798
523	ILMN_1684289	PNPO	3180600	55163	0.702075	5.98251e-115	01,03,5975	0.00687859	1.93534e-07	47323	1	ILMN_1813344	C20orf7	6040279	79133	9.40636	9.45734	9.50129	9.70642	9.74906	9.62208	9.10962	8.99095	9.02015	8.88979	8.98271	9.32182	10.12	9.81426	9.8531	9.85101	9.73005	9.91088	9.91641
492	ILMN_3211887	LOC727821	4260397	727821	0.701685	4.08957e-116	3.0525	0.00619168	1.21843e-23	43748.1	1	ILMN_1668345	OAF	4200025	220323	9.4188	9.44119	9.3774	8.14271	7.96274	7.85811	9.96263	9.82631	9.79677	8.54538	8.4817	8.54353	9.10316	8.87724	8.95639	8.67872	9.98694	10.2187	10.1274
566	ILMN_1764861	ISOC1	4670451	51015	0.70165	3.94613e-113	4.745	0.00837302	1.37805e-25	41792.6	1	ILMN_2142284	SLC25A43	1850021	203427	6.58268	6.53805	6.55015	6.72263	6.92915	6.83716	8.68009	8.54696	8.53649	8.01845	8.00042	8.26193	6.84301	7.02948	6.91776	6.75488	9.18298	9.19747	9.11337
452	ILMN_3226613	LOC729686	770209	729686	0.701445	9.91736e-118	01,02,4025	0.00529891	4.38199e-14	47289.5	1	ILMN_3226613	LOC729686	770209	729686	8.26175	8.00118	8.38804	8.01452	8.5864	8.0308	7.98896	8.69049	8.63492	8.19298	8.93835	7.99611	9.04762	9.44934	8.69985	8.76393	8.86757	8.74106	8.58144
484	ILMN_3201975	LOC392285	2680095	392285	0.701159	2.40664e-116	01,02,9325	0.00605888	3.2956e-23	44124.3	1	ILMN_1735552	KIF1B	7040707	23095	9.09769	9.17256	9.20445	8.87275	8.72864	8.82058	9.55743	9.57452	9.56362	9.96016	10.2852	10.1306	9.24206	8.79214	8.67324	9.03689	11.3927	11.3338	11.3115
429	ILMN_1665538	SKP2	1710286	6502	0.700899	6.84872e-119	2.0225	0.00470349	8.49371e-07	47323	1	ILMN_3239775	ODZ4	520474	26011	7.16421	7.26001	7.21858	6.90642	6.84057	6.99351	6.80057	6.76125	6.66133	6.77222	6.69958	6.79058	6.98544	7.19213	6.95151	7.00078	8.49063	8.03781	8.06697
440	ILMN_2110908	MYC	6550600	4609	0.700791	2.61052e-118	01,02,2018	0.00495455	5.27268e-33	31597.3	1	ILMN_1785756	LOC731314	4120538	731314	9.24426	9.547	9.51938	10.2682	10.1528	10.2725	10.7106	10.617	10.4823	10.3548	10.1893	10.1567	9.87037	10.2567	10.5355	10.3111	11.1438	11.2495	11.4505
571	ILMN_2192694	EIF3M	940398	10480	0.700243	6.08186e-113	04,09,2012	0.00857955	3.06386e-16	47155.1	1	ILMN_3248627	CHRM3	6400010	1131	8.41553	8.14319	8.04808	8.79111	8.70323	8.73589	6.47268	6.62566	6.51972	6.56231	6.60158	6.56086	8.94147	8.9078	8.77135	8.62296	7.03457	6.81197	6.91697
587	ILMN_2412860	MCM4	2630711	4173	0.700195	2.32378e-112	01,05,1935	0.00911414	1.82036e-07	47323	1	ILMN_2412860	MCM4	2630711	4173	7.64899	7.77587	7.66604	8.54632	8.37646	8.55034	8.05604	8.15972	7.98497	8.41098	8.40083	8.58394	8.57214	8.69468	8.47041	8.63354	8.67904	8.8809	9.1399
558	ILMN_1800975	PSME3	2470427	10197	0.699804	1.47525e-113	01,04,4175	0.00791667	1.08434e-07	47323	1	ILMN_2233493	GPBP1	1090692	65056	8.03693	7.78367	8.10173	7.75975	7.95495	7.74911	7.72341	8.16516	8.09579	7.97704	8.27683	7.98704	8.30066	8.46251	7.74509	8.26001	9.13511	8.87275	8.74079
555	ILMN_2346573	PSME3	1450064	10197	0.699698	1.23736e-113	01,04,3875	0.00790468	3.36717e-07	47323	1	ILMN_1689378	CCRN4L	460484	25819	6.72061	6.76212	6.85541	7.31301	7.04227	7.02873	6.78764	6.89756	6.81213	6.64527	6.88532	6.93191	7.20243	7.36587	7.297	7.7423	7.23955	7.36981	7.49047
613	ILMN_1690806	PTPLB	4560270	201562	0.699178	1.0418e-111	01,05,8925	0.00960976	1.11013e-12	47313.9	1	ILMN_2194229	TMEM128	1690386	85013	7.2903	7.08242	7.15885	7.5494	7.77972	7.53451	7.47119	7.53167	7.46415	7.0288	7.72301	7.21185	8.14042	8.31363	7.60777	8.11957	7.84179	7.79594	7.62755
527	ILMN_3179620	LOC100129673	4040343	100129673	0.69907	7.44006e-115	3.635	0.00689753	1.26219e-16	47108.7	1	ILMN_2058512	PSMA2	2140470	5683	8.59752	8.54998	8.6235	9.30123	8.99704	9.05918	8.37158	8.5472	8.50434	8.36013	8.5223	8.58247	9.34503	9.39704	9.6253	9.36717	8.98174	8.89404	8.82018
538	ILMN_1760779	ENSA	4200437	2029	0.698373	1.98178e-114	01,03,1988	0.0072119	1.64504e-11	47320.5	1	ILMN_1709814	NMRAL1	540524	57407	7.00003	7.16672	7.15982	8.13556	8.0275	8.11686	6.95521	7.13951	7.10793	7.26788	7.2532	7.37464	8.16936	8.50578	8.66683	8.39543	7.17391	7.29258	7.15785
428	ILMN_1745005	GGCT	620187	79017	0.698269	6.22308e-119	02,01,2012	0.00469626	2.91257e-09	47322.9	1	ILMN_1683635	C11orf70	4540465	85016	6.85775	7.14932	7.1949	6.9716	7.05543	7.16672	6.91566	6.86786	6.85685	6.80081	6.89666	6.78869	7.20286	7.5654	7.71077	7.36414	7.42934	7.5601	7.49223
369	ILMN_1723874	MRPS6	6400195	64968	0.698208	2.30155e-122	1.125	0.00304878	4.07487e-07	47323	1	ILMN_1723874	MRPS6	6400195	64968	11.314	11.1391	11.3735	11.7003	11.6532	11.7742	11.8557	11.7977	11.7416	11.759	11.8434	11.8517	12.3858	12.2443	12.2298	12.293	12.1056	12.1337	12.1838
501	ILMN_1708095	PANK2	1990438	80025	0.698174	8.82995e-116	3.225	0.00642928	2.06651e-06	47323	1	ILMN_1799744	GALC	3440491	2581	7.91104	7.84017	7.85939	7.91811	7.89162	7.72843	6.8568	6.63471	6.74732	6.63886	6.76498	6.80842	7.82747	7.56748	7.6024	7.68919	8.3273	8.26452	8.18628
451	ILMN_1797974	AIG1	3940056	51390	0.697922	8.83992e-118	01,02,3875	0.00529379	2.06676e-09	47322.9	1	ILMN_1745152	UQCC	7040307	55245	9.52419	9.3774	9.44269	9.8278	9.85414	9.78245	8.71901	8.75158	8.76053	8.71901	9.0092	8.95418	10.0291	10.193	9.95718	9.86004	9.52205	9.65753	9.65353
382	ILMN_1787691	CITED4	5810142	163732	0.697824	1.15198e-121	01,01,2026	0.00328982	3.00161e-05	47323	1	ILMN_3231881	LOC728026	1990154	728026	8.38217	7.60951	7.95562	8.25054	9.07368	8.41822	8.15618	8.93592	8.96197	7.9217	8.72303	7.898	8.45621	9.2336	8.53988	8.63925	9.23997	9.30511	9.14875
504	ILMN_1687785	PPA2	460630	27068	0.697543	1.07053e-115	01,03,2028	0.00650794	1.63991e-11	47320.5	1	ILMN_1687785	PPA2	460630	27068	9.58113	9.51072	9.65568	10.1274	10.163	10.2141	9.53583	9.65128	9.64416	9.35901	9.46778	9.31845	10.0507	10.4109	10.3667	9.72877	10.2667	10.4692	10.3411
415	ILMN_1753525	TCEAL7	3310273	56849	0.697517	7.05362e-120	1.675	0.00403614	1.505e-32	32292.4	1	ILMN_2175601	VDAC1	4590372	7416	11.4861	11.5921	11.7742	11.8068	11.95	11.7108	11.5818	11.3754	11.6001	11.5048	11.5124	11.4576	12.0385	12.0275	11.9031	11.9224	12.3709	12.5158	12.5689
565	ILMN_3304003	LOC729208	4640291	729208	0.697499	3.0617e-113	01,04,6525	0.00823451	2.93581e-23	44081.3	1	ILMN_1746888	PCOLCE2	4810445	26577	6.76427	6.92195	6.86129	7.8891	7.77405	7.84861	8.07179	8.18548	8.06229	7.34279	7.29563	7.3443	7.3484	7.52259	7.27649	7.58688	8.8844	8.90396	8.86139
551	ILMN_2181540	YY1	6760017	7528	0.697416	6.96732e-114	01,04,2325	0.00768149	1.17833e-08	47323	1	ILMN_2407879	SORBS2	2750170	8470	8.09241	8.20214	8.2149	8.08864	8.03337	7.97137	7.04666	7.06681	7.30577	7.15043	7.12457	7.08701	9.55592	8.43654	8.21625	8.69808	7.42624	7.46235	7.38828
476	ILMN_1738346	EFHA1	1400682	221154	0.697197	1.28473e-116	01,02,8175	0.00591912	1.73818e-05	47323	1	ILMN_1792681	CCDC86	650300	79080	9.25141	9.25733	9.20113	9.75209	9.75572	9.70112	9.18178	8.98475	9.12997	9.18705	9.2207	9.03164	9.94914	9.96973	9.78607	9.61827	9.83489	10.0371	10.0235
607	ILMN_1750145	YWHAG	6280040	7532	0.697077	6.93104e-112	5.755	0.0094778	3.56479e-13	47308.3	1	ILMN_1746664	WSB2	6550703	55884	9.23398	9.11987	9.40595	8.88024	9.24961	8.85576	8.43753	9.01409	9.0731	8.68081	8.72388	8.28679	9.54523	9.48759	8.82163	9.27786	9.56468	9.67177	9.69226
488	ILMN_1814213	PQLC3	7000382	130814	0.696488	3.08859e-116	2.985	0.00610941	9.10918e-28	39153.6	1	ILMN_1714757	TNFRSF19	6770095	55504	7.48906	7.00046	7.21866	8.05927	7.84078	7.9905	7.0431	7.27801	7.03433	6.9378	6.99313	6.95397	8.2585	8.72583	8.62185	8.57279	6.78559	6.85782	6.66753
400	ILMN_1782004	BAPX1	1780075	579	0.696444	7.72001e-121	1.455	0.0036375	3.67135e-20	46113.8	1	ILMN_1664449	ALG5	6370113	29880	8.79655	8.41902	8.78854	8.95313	9.01842	9.02708	8.3379	8.3522	8.52991	8.49899	8.39354	8.62801	9.27135	9.40595	9.30779	9.16805	9.09198	9.20558	9.20013
499	ILMN_1671123	LOC647543	6960706	647543	0.696122	7.62017e-116	3.205	0.00642	5.05072e-21	45669.3	1	ILMN_1788462	AMD1	50050	262	9.79292	9.40499	9.67375	10.1311	10.3499	10.2298	9.50815	9.85966	9.73343	9.34394	9.63501	9.58259	10.5759	10.4633	10.4145	10.3916	10.184	10.3195	10.1495
410	ILMN_2403889	PRMT5	3850520	10419	0.695711	4.0408e-120	01,01,6075	0.00392073	7.34504e-12	47319.2	1	ILMN_1793360	APITD1	5960709	378708	7.51233	7.45922	7.86859	8.11108	8.23011	8.14379	8.86928	8.88979	8.78777	8.40605	8.52125	8.66045	8.40558	9.06007	9.01409	8.32208	8.9606	9.01919	9.10171
573	ILMN_2196984	OIP5	7000161	11339	0.695692	6.43305e-113	01,04,9175	0.00858202	4.33651e-14	47289.3	1	ILMN_1706583	DLAT	6330689	1737	8.507	8.39027	8.46269	8.96431	8.65451	8.80928	8.62269	8.45971	8.47016	8.4812	8.69505	8.59899	8.86716	8.93805	8.92412	8.84555	9.33777	9.40499	9.53543
506	ILMN_3207738	LOC646527	6520273	646527	0.695564	1.22888e-115	01,03,3075	0.00652067	1.40609e-10	47322.2	1	ILMN_1671123	LOC647543	6960706	647543	6.94218	6.98533	7.01685	7.82091	7.77626	7.75954	6.92399	6.98185	6.97609	6.82005	6.83532	6.77879	6.94406	7.898	7.40011	7.50108	7.63855	7.89162	8.22535
482	ILMN_1788462	AMD1	50050	262	0.695203	1.92574e-116	01,02,8825	0.00597308	2.78049e-11	47321	1	ILMN_1814213	PQLC3	7000382	130814	8.50839	8.49063	8.48798	8.57279	8.62572	8.59218	9.66675	9.57526	9.65316	8.7479	8.74735	8.83601	9.52641	8.80025	8.94068	8.74862	9.86703	10.0899	10.1579
597	ILMN_1699491	DMRTA2	7380609	63950	0.695165	5.21159e-112	01,05,6425	0.00944816	2.0751e-56	5653.45	0.87366	ILMN_1690806	PTPLB	4560270	201562	9.03428	8.81019	8.96894	9.3374	9.41918	9.34503	9.11442	9.12788	9.28545	8.96956	9.12281	8.99767	9.71157	9.38107	9.38248	9.17668	9.85524	10.0655	10.2499
564	ILMN_2053103	SLC40A1	730164	30061	0.695139	2.77295e-113	4.625	0.00820035	1.34727e-54	6687.02	0.943961	ILMN_3236825	RAPGEF5	20148	9771	7.01584	7.05303	6.88454	6.98657	6.97906	6.92002	7.29665	7.117	7.25697	7.01091	7.16453	6.96588	6.77822	7.23393	6.93081	6.9368	8.39307	8.70788	8.72485
417	ILMN_3292056	LOC727984	7320722	727984	0.695054	1.10698e-119	01,01,7525	0.00419258	2.01155e-14	47278.6	1	ILMN_1653612	KCTD9	1430626	54793	7.17602	7.3816	7.23574	7.53295	7.54448	7.55758	7.46609	7.35484	7.41811	7.51801	7.32528	7.15666	7.94804	7.7175	7.75167	7.56301	8.1586	8.34035	8.45149
489	ILMN_1776674	SAC3D1	4210692	29901	0.694331	3.17747e-116	01,02,9875	0.00610941	5.2231e-07	47323	1	ILMN_3201975	LOC392285	2680095	392285	10.5733	9.92813	10.7913	10.8157	11.5543	11.1949	10.2555	10.9288	10.7619	10.039	10.4516	10.0199	11.1041	12.0573	11.2927	11.3689	10.888	10.8058	10.6015
494	ILMN_1684321	CYB5B	510474	80777	0.694324	5.08511e-116	3.115	0.00629798	2.93688e-07	47323	1	ILMN_3211887	LOC727821	4260397	727821	9.06602	8.42796	9.33547	8.62572	8.86084	8.53649	7.64518	8.45621	8.46293	8.06472	8.87115	8.15034	9.47212	9.47254	8.33461	8.9342	9.22408	9.23077	9.20372
396	ILMN_1778242	CALM1	1660477	801	0.694034	5.13497e-121	01,01,1941	0.00356061	8.6575e-07	47323	1	ILMN_1695334	PYGO2	5900474	90780	7.23625	7.29839	7.21337	7.10528	7.23563	7.27959	7.27866	7.0787	7.16038	7.46934	7.06572	7.00084	7.30943	7.80767	7.62662	7.4024	7.98481	8.22059	7.96831
468	ILMN_1667577	LCMT2	5310332	9836	0.693988	4.53017e-117	01,02,6725	0.00570896	9.79763e-22	45232.6	1	ILMN_1725984	LOC728689	5900255	728689	7.42912	7.30273	7.31548	7.1875	7.60581	7.38601	7.23328	7.30934	7.25195	7.15763	7.39676	7.22461	7.52945	7.89087	8.24326	7.66131	7.79391	7.75859	7.81676
426	ILMN_2061732	YRDC	3440224	79693	0.693698	4.69491e-119	01,01,1996	0.00460094	8.8727e-09	47323	1	ILMN_1665538	SKP2	1710286	6502	9.8029	9.78037	9.74079	10.3821	10.4225	10.5572	10.4497	10.2326	10.4393	10.3294	10.3326	10.4094	10.8119	11.1689	10.8108	10.874	10.5122	10.5705	10.828
612	ILMN_1713143	MRPL3	2710192	11222	0.693221	9.28049e-112	01,05,8525	0.00956291	7.81229e-13	47312.5	1	ILMN_1694140	AFAP1L1	20154	134265	7.23	7.31515	7.23269	6.83436	7.09711	7.26186	8.64934	8.7111	8.64156	7.92821	8.15561	8.01333	7.71421	7.86553	7.51442	7.57088	8.99514	8.82907	8.86757
521	ILMN_2050617	CCT6P1	5420053	643253	0.693118	5.08185e-115	3.555	0.00682342	3.72792e-08	47323	1	ILMN_1770732	COPS3	1030551	8533	10.7409	10.7124	10.7868	11.0342	11.1064	11.1006	11.1205	10.9643	10.9562	10.9213	10.8676	10.8377	11.2169	11.5147	11.3823	11.2629	11.46	11.6284	11.6182
327	ILMN_1656501	DUSP5	5390161	1847	0.693038	1.63635e-125	0.655	0.00200306	4.38026e-48	11721.2	1	ILMN_2366714	UCRC	6380563	29796	8.24644	8.22836	8.58454	8.79396	8.49705	8.71841	7.85254	7.87707	7.83244	8.06997	8.19102	8.311	8.78952	9.39658	9.24881	8.93739	8.64251	8.45093	8.6775
436	ILMN_3200539	LOC100131672	3930370	100131672	0.693026	1.74244e-118	2.135	0.0048913	2.8404e-23	44069.2	1	ILMN_1708427	KPNA3	2760451	3839	9.23997	9.17729	9.26722	9.43802	9.42809	9.26497	8.55539	8.41791	8.68258	8.54783	8.70788	8.42647	9.44605	9.47533	9.29509	9.24473	9.81513	9.83895	9.72433
406	ILMN_1654735	SLCO3A1	2470092	28232	0.692114	1.87418e-120	01,01,5325	0.00376536	1.59103e-26	40709.4	1	ILMN_1695945	MEIS2	20358	4212	7.13869	7.13226	7.10187	8.66499	8.77882	8.8579	9.56853	9.57605	9.47649	9.60286	9.56253	9.59072	7.75697	8.19061	8.18948	8.03816	10.4265	10.2381	10.5197
535	ILMN_1691425	LDOC1L	2760441	84247	0.691982	1.24493e-114	3.775	0.00705607	9.70859e-13	47313.4	1	ILMN_1694177	PCNA	6900079	5111	10.8526	10.8507	10.8079	11.767	11.9922	11.7003	10.7563	11.1478	11.0693	11.196	11.357	11.3532	12.1056	12.293	11.9415	11.8797	11.4422	11.6023	11.3212
583	ILMN_1742332	KCTD12	5560500	115207	0.691955	1.3624e-112	5.155	0.0088422	9.74721e-54	7228.14	0.985028	ILMN_1865764		1510608		11.5444	11.46	11.3532	10.2125	10.3411	10.3031	8.43781	8.51836	8.42221	8.65028	8.72743	8.64961	11.1988	10.4876	10.8119	11.103	8.96956	8.97519	9.03297
460	ILMN_1691466	YES1	2350397	7525	0.69194	1.30014e-117	01,02,4375	0.00529891	4.73419e-16	47175.1	1	ILMN_1703471	ATF6	5420343	22926	8.79628	8.77671	8.81639	9.20638	9.37333	9.3132	8.65983	8.73214	8.64573	8.4884	8.47817	8.61643	9.07368	9.47932	9.20311	9.20765	9.59308	9.61077	9.52486
454	ILMN_1673637	SLC10A4	540541	201780	0.691617	1.103e-117	01,02,4225	0.00529891	7.533e-07	47323	1	ILMN_1728512	YWHAH	4810653	7533	12.3732	12.3661	12.3251	12.4737	12.5216	12.6095	11.8434	11.8546	11.8359	11.8866	11.7992	11.6936	12.8694	12.5881	12.6932	12.5304	12.7479	12.8293	12.7947
478	ILMN_1728512	YWHAH	4810653	7533	0.691004	1.54652e-116	2.845	0.00594792	2.67909e-09	47322.9	1	ILMN_2237428	SCD5	3610671	79966	10.0335	9.89021	9.87565	9.0365	9.06272	9.28274	8.91379	8.97225	8.92444	10.2164	10.0259	10.1771	10.5102	10.209	10.4658	10.8026	9.39431	9.35443	9.48567
381	ILMN_1814333	SERPINI1	3440156	5274	0.69097	8.83452e-122	01,01,2425	0.00326115	0.000950219	47323	1	ILMN_1794829	C6orf117	6040458	112609	8.31175	8.26668	8.27706	8.81128	8.66773	8.68009	7.23687	7.4032	7.24398	7.01369	7.15823	7.27752	7.97259	8.13733	8.16232	8.55267	8.56092	8.92412	9.001
466	ILMN_1792681	CCDC86	650300	79080	0.690522	3.70633e-117	01,02,6425	0.00566916	1.78758e-08	47323	1	ILMN_1719498	ABHD7	1240672	253152	6.95636	6.92307	6.94771	7.21225	7.10253	6.91429	6.91966	7.09472	7.12004	7.03767	6.99234	6.9715	7.7705	7.69541	7.72921	7.64752	7.23139	7.46733	7.31767
361	ILMN_1706246	CCT5	540170	22948	0.690493	8.39855e-123	1.0475	0.00290055	6.43553e-14	47293.9	1	ILMN_1715416	NUP188	7550348	23511	7.68499	7.78464	7.65827	8.02965	8.01969	7.94061	7.78353	7.71261	7.75975	7.50632	7.60827	7.58453	7.90727	7.95131	8.10994	7.8425	8.82405	9.142	9.14027
438	ILMN_1790650	C16orf63	6520497	123811	0.690144	2.21461e-118	2.165	0.00494292	1.91847e-07	47323	1	ILMN_1704154	TNFRSF19	2360672	55504	11.6714	11.7836	11.6714	12.2466	12.2765	12.3022	10.6784	10.6396	10.4296	10.4868	10.5115	10.7059	12.5616	12.8597	12.4537	12.8406	10.6841	10.5652	10.4913
365	ILMN_3246433	RNY5	2750050	6090	0.690015	1.09232e-122	1.0625	0.00290301	1.09529e-31	33590.4	1	ILMN_2092756	TMEM109	6130193	79073	7.6541	7.82865	7.61075	9.06432	8.78817	8.81932	8.3237	7.91364	7.99633	8.0043	8.07552	7.84316	8.54664	8.78777	8.68385	8.60511	8.72303	9.08067	9.023
455	ILMN_1805665	FLRT3	2320626	23767	0.689646	1.12711e-117	01,02,4225	0.00529891	3.82797e-33	31384.2	1	ILMN_2226324	BRP44L	4890093	51660	10.6404	10.7023	10.85	10.7248	10.8371	10.7489	10.4787	10.6015	10.5162	10.6501	10.9455	10.7225	11.0858	10.8656	10.8814	10.7605	11.9067	11.8836	11.9337
385	ILMN_1736054	SUB1	1660661	10923	0.68872	1.49051e-121	01,01,2775	0.00329253	2.80338e-09	47322.9	1	ILMN_1691410	BAMBI	430050	25805	11.0793	11.1512	11.1576	11.4327	11.3484	11.4623	6.54872	6.57345	6.58266	6.702	6.43652	6.56768	11.1247	10.4836	10.3418	10.888	7.48825	7.49452	7.46592
568	ILMN_1746888	PCOLCE2	4810445	26577	0.68838	5.2169e-113	4.865	0.00856514	1.16442e-39	21669.8	1	ILMN_1810628	KIAA0367	3940392	23273	7.19732	7.3962	7.23593	7.14698	7.03139	6.97255	7.75954	7.49525	7.72101	7.72552	7.88841	7.87707	7.14509	7.03372	6.75045	6.83067	9.72666	9.31639	9.3698
605	ILMN_1668996	C1QBP	7200392	708	0.688006	6.793e-112	01,05,7475	0.0094778	4.21775e-18	46836.1	1	ILMN_2368718	CENPM	1450192	79019	8.28254	8.19397	8.25441	9.7693	9.71045	9.84863	9.14809	9.20679	9.14407	8.89044	8.95129	8.94763	9.72483	10.056	10.4025	9.93744	8.66706	8.71315	8.86319
505	ILMN_2056167	OSTC	4610722	58505	0.687963	1.09238e-115	01,03,2029	0.00651485	1.14356e-07	47323	1	ILMN_2056167	OSTC	4610722	58505	9.00193	8.59453	9.14236	9.37814	9.60046	9.26078	9.01538	8.98876	9.34394	8.98197	9.33803	8.97932	9.51853	9.42266	9.56499	9.41949	9.9462	10.1165	9.94334
445	ILMN_1703471	ATF6	5420343	22926	0.687637	7.27966e-118	01,02,3475	0.00527405	5.8476e-09	47322.9	1	ILMN_1658464	GTF3A	270619	2971	10.8786	10.7268	10.8457	11.5112	11.3936	11.2127	10.4745	10.5051	10.5824	10.5527	10.5698	10.4732	11.4006	11.6358	11.3735	10.9114	11.415	11.5688	11.5579
536	ILMN_1783852	CD164	10142	8763	0.687365	1.44284e-114	3.815	0.00711754	1.86933e-25	41938.9	1	ILMN_1789702	GBE1	6280176	2632	7.93509	7.88323	7.79054	7.6611	7.76608	7.82177	7.16772	7.16561	7.04244	7.26953	7.36438	7.3111	8.16706	7.9541	8.38374	7.91918	8.10067	7.9887	7.96326
421	ILMN_1786065	UHRF1	2940110	29128	0.686722	1.58382e-119	1.795	0.00426366	8.90295e-32	33455.7	1	ILMN_1734897	SLC4A4	5130053	8671	9.03524	8.9342	9.0637	9.37711	9.18298	9.47383	8.39217	8.173	8.29073	9.11141	9.18854	9.15536	8.3289	9.25588	9.15471	9.22329	9.93011	10.1884	10.1111
394	ILMN_1664449	ALG5	6370113	29880	0.686629	3.87481e-121	01,01,3675	0.00347081	1.35151e-05	47323	1	ILMN_2089329	SPRY2	6590575	10253	12.674	12.6908	12.8989	12.4945	12.4687	12.3685	11.1782	11.3876	11.4175	11.074	11.4362	11.092	13.1954	12.9858	12.4757	12.896	12.1598	12.3496	12.1527
493	ILMN_2141941	TOR1AIP1	6290524	26092	0.686544	4.14601e-116	3.0525	0.00619168	1.66852e-11	47320.5	1	ILMN_1792138	UQCRH	6960735	7388	9.34372	8.7937	9.1367	8.7061	9.48834	8.6209	8.81152	9.21118	9.32287	8.64429	9.22512	8.41737	9.56956	9.88231	9.54062	9.21852	9.60849	9.61873	9.25874
463	ILMN_1758626	IDS	130360	3423	0.686514	2.89659e-117	01,02,1958	0.00557235	1.37137e-17	46950.6	1	ILMN_1764813	B3GALTL	4640673	145173	7.08495	7.01796	7.09268	7.65573	7.68576	7.80561	7.79528	7.70975	7.62541	7.59915	7.42345	7.52541	7.81206	7.74986	7.96883	7.90031	8.49259	8.34544	8.30588
398	ILMN_1793360	APITD1	5960709	378708	0.686272	7.27582e-121	01,01,4475	0.00363693	8.28666e-16	47197.4	1	ILMN_3236130	LOC100132547	5910196	100132547	8.36911	7.63743	8.45998	7.64448	8.13756	7.58965	7.80735	8.32652	8.0332	7.44066	8.63189	7.98647	8.66815	8.33836	7.94873	8.3079	9.19099	9.0731	8.8788
475	ILMN_2136446	CTNNAL1	940722	8727	0.685638	1.0807e-116	2.795	0.00588421	2.4259e-09	47322.9	1	ILMN_1707084	UBE2D4	5260632	51619	8.71713	8.55986	8.61856	8.85505	8.88653	8.95313	8.96624	9.08917	8.93775	8.7573	8.72648	8.80797	9.14949	9.35179	9.44834	8.97751	9.42779	9.53264	9.54615
363	ILMN_2405156	PPAP2C	6580754	8612	0.685494	1.02238e-122	1.0575	0.00290301	2.38799e-16	47142.9	1	ILMN_2357781	ZNF436	6900731	80818	7.15069	7.13986	7.19715	7.3126	7.39949	7.30602	7.53841	7.33224	7.44453	7.69672	7.5032	7.4314	7.7815	7.51926	7.56562	7.75296	8.58002	8.3237	8.37158
249	ILMN_1692056	HS3ST3A1	1500139	9955	0.685186	1.09118e-131	0.265	0.00106	6.56269e-60	4037.3	0.720561	ILMN_1742166	GRWD1	670554	83743	8.17165	8.24797	8.41637	9.26649	9.08466	9.24072	8.47405	8.42444	8.31513	8.31553	8.35004	8.60763	8.67324	9.16598	9.48094	8.7537	9.32567	9.64829	9.57062
425	ILMN_1685480	TARS	2710195	6897	0.684659	3.69755e-119	01,09,2012	0.00447059	3.50696e-11	47321.3	1	ILMN_1670899	FBN2	3440204	2201	7.82964	8.15972	7.87788	8.71812	8.75493	8.8589	6.69652	6.68149	6.75204	6.68169	6.69941	6.61028	8.61314	9.36517	8.97192	9.18673	6.68677	6.61514	6.6384
427	ILMN_2175601	VDAC1	4590372	7416	0.684434	4.98323e-119	01,01,9675	0.00460773	1.24437e-05	47323	1	ILMN_1732537	HEATR2	5290037	54919	9.61198	9.58752	9.59193	9.97117	10.0164	9.93699	9.65753	9.60814	9.69226	9.60003	9.48834	9.37477	9.91493	10.1678	10.0244	10.0219	10.4557	10.494	10.6793
399	ILMN_3237907	EIF2B3	5700647	8891	0.684317	7.64938e-121	01,01,4525	0.0036375	3.08719e-06	47323	1	ILMN_2186061	PFKFB3	4120053	5209	9.13743	9.03397	9.18012	9.00849	9.01437	8.96956	8.5769	8.45801	8.51092	8.05369	8.15521	8.10892	9.22512	9.08028	9.079	9.45682	9.55743	9.28582	9.44562
480	ILMN_1669273	PPT1	7200041	5538	0.684049	1.6314e-116	2.855	0.00594792	1.70078e-07	47323	1	ILMN_1776674	SAC3D1	4210692	29901	9.34267	9.27359	9.52691	9.7375	9.82202	9.66093	9.65653	9.36957	9.58986	9.7628	9.52985	9.48938	10.0472	9.89606	10.0299	9.73043	10.2039	10.4018	10.5796
546	ILMN_1726327	AMY1B	5550288	277	0.683935	3.27258e-114	04,04,2012	0.00739927	2.68256e-14	47282.9	1	ILMN_1801889	MYO16	1710692	23026	6.98293	7.04197	6.96216	7.11778	7.10011	7.05084	6.9158	6.84569	6.85987	6.73172	6.7254	6.82267	7.56024	7.44239	7.65284	7.53683	7.41638	7.2439	7.19665
442	ILMN_1736888	SAR1B	5290484	51128	0.683762	3.77301e-118	01,02,2575	0.00510747	3.68504e-07	47323	1	ILMN_1791702	SMARCA2	5290474	6595	8.29373	8.60919	8.57279	9.43078	9.29509	9.49984	7.95618	7.85071	7.8891	8.0674	8.0955	8.23266	8.22409	8.83958	8.95801	8.94068	9.05787	9.40891	9.37711
403	ILMN_1764362	LYAR	6220148	55646	0.683754	1.18403e-120	01,01,4925	0.00370347	2.98234e-11	47321.1	1	ILMN_2341815	TFG	5550133	10342	10.5402	10.5815	10.6015	10.8914	10.8003	10.7668	9.76549	9.97756	10.1052	9.76606	9.84122	9.92813	10.9904	11.0411	10.8172	10.8846	11.053	10.7586	10.9791
441	ILMN_2183885	C7orf11	2900047	136647	0.683369	2.88789e-118	02,02,2012	0.00498866	2.04099e-07	47323	1	ILMN_1662318	CCDC59	1780730	29080	10.1654	10.1722	10.1084	10.2858	10.3782	10.4081	10.4251	10.1965	10.5493	10.4211	10.1012	10.3099	10.8289	10.6967	10.8066	10.7372	10.7959	10.9249	11.0888
408	ILMN_3240241	TMEM132B	6370093	114795	0.683308	2.86443e-120	01,01,5725	0.00385417	6.26487e-32	33227.1	1	ILMN_1753525	TCEAL7	3310273	56849	8.83134	8.81574	8.99445	8.58733	8.55157	8.53049	9.77079	9.71805	9.6852	9.3496	9.34882	9.17699	8.53473	8.94358	9.80581	9.17218	10.2526	10.1252	10.2858
275	ILMN_1809931	NDRG1	1230070	10397	0.683149	1.90495e-129	0.3575	0.0013	5.56243e-68	1746.52	0.423501	ILMN_1729142	CENPV	1030026	201161	9.46492	9.46713	9.28916	11.0195	10.7967	10.9598	6.84516	6.8341	6.98156	6.90503	7.01712	6.81991	10.8048	10.8758	11.0011	10.9204	6.92328	6.91928	6.74577
402	ILMN_1695334	PYGO2	5900474	90780	0.683089	1.14216e-120	01,01,4925	0.00370347	2.58859e-05	47323	1	ILMN_1778242	CALM1	1660477	801	12.6256	12.6851	12.671	12.8626	12.814	12.7714	12.2745	12.2844	12.3426	12.6229	12.4717	12.4717	12.6073	13.2761	13.0193	13.1436	13.24	13.2363	13.2068
351	ILMN_1785644	C20orf29	3940059	55317	0.682928	6.39789e-124	0.9	0.00256392	1.57141e-09	47322.8	1	ILMN_1751530	GADD45GIP1	3780112	90480	7.16022	6.89657	7.28191	7.12394	7.59537	7.27598	7.02958	7.18355	7.18933	6.6355	7.07774	7.09913	7.76801	7.57366	7.55639	7.39875	7.83042	8.06907	8.13379
575	ILMN_1651557	KDELC2	6110301	143888	0.682886	7.83794e-113	01,04,1999	0.00867826	6.27261e-19	46599.8	1	ILMN_1764861	ISOC1	4670451	51015	7.48776	7.53627	7.47278	8.06255	8.07579	8.15311	8.71418	8.72837	8.658	8.26751	8.43781	8.41098	7.89681	8.58082	8.39957	8.19504	9.18178	9.20483	9.14349
473	ILMN_1745152	UQCC	7040307	55245	0.682849	8.0278e-117	01,02,7425	0.0057981	1.97865e-15	47226.3	1	ILMN_2141941	TOR1AIP1	6290524	26092	9.20212	9.26269	9.03397	9.58183	9.66376	9.55211	9.05621	8.90972	9.18232	8.906	8.91886	8.99889	9.68921	9.30298	9.61448	9.54297	10.0847	10.1828	9.97351
350	ILMN_1804448	MSI2	7040369	124540	0.682368	6.04191e-124	0.8975	0.00256392	8.55711e-05	47323	1	ILMN_1803647	FAM162A	5310736	26355	7.44923	7.07222	7.41694	7.32695	7.62224	7.11757	7.39689	7.85872	7.70868	6.94288	7.47303	7.10377	7.59875	8.09593	7.67735	7.54798	8.41988	8.34327	8.28358
335	ILMN_1723087	MDK	150458	4192	0.68227	5.18168e-125	0.7225	0.00215672	2.70492e-07	47323	1	ILMN_1723087	MDK	150458	4192	7.03553	6.95424	7.12659	6.99234	7.18242	7.03523	6.87593	6.82637	6.84303	7.00231	6.69115	6.88193	7.73801	7.38219	7.33735	7.75745	7.47397	7.68853	7.58327
323	ILMN_3274596	LOC286512	770187	286512	0.681871	9.79016e-126	0.64	0.00198142	6.19054e-15	47256.3	1	ILMN_1681890	DYNLT3	7330044	6990	8.58217	8.44632	8.58334	8.57108	8.52889	8.51352	8.20369	8.13144	8.259	8.01119	8.24905	8.07475	9.03716	8.85991	8.90305	8.27609	9.36008	9.24206	9.32077
437	ILMN_1658464	GTF3A	270619	2971	0.681559	1.79077e-118	2.1375	0.0048913	3.26603e-13	47307.6	1	ILMN_2110908	MYC	6550600	4609	8.28808	8.20742	8.28417	8.78652	8.89074	8.62269	9.05545	9.20913	9.43982	9.21744	9.85255	9.27688	8.69505	9.21486	8.38114	9.51106	10.0398	10.119	9.99746
376	ILMN_2298511	BOLA2	1740717	552900	0.68101	5.0803e-122	01,01,2019	0.0031565	6.38044e-08	47323	1	ILMN_1814333	SERPINI1	3440156	5274	6.80143	6.68878	6.73652	7.05792	6.90125	7.26456	7.15084	7.14601	6.98328	7.13007	6.85055	6.86766	7.32152	7.61138	7.29912	7.52162	7.79317	7.58909	7.54361
423	ILMN_1732537	HEATR2	5290037	54919	0.680738	3.38132e-119	1.895	0.00446934	2.88521e-05	47323	1	ILMN_1711702	CLEC2D	5490341	29121	7.65797	7.56163	7.90209	8.16275	8.22587	8.10892	8.61015	8.80186	8.20185	7.91665	8.12721	7.6589	8.53309	9.41729	9.91641	9.21229	7.43293	7.51205	7.3768
424	ILMN_1734897	SLC4A4	5130053	8671	0.680419	3.58568e-119	1.895	0.00446934	3.14432e-28	38542.6	1	ILMN_1676563	HTRA1	730612	5654	9.95972	9.97896	9.90296	10.1288	9.98252	10.0655	10.2932	10.0403	10.2252	9.89232	9.9555	10.0175	11.1912	10.5389	10.4005	10.4351	10.6847	10.4358	10.6326
531	ILMN_1681754	GGH	2510338	8836	0.68013	1.05212e-114	01,03,7325	0.00701689	3.02733e-17	47014.6	1	ILMN_1782045	FKBP4	2100750	2288	8.52369	8.53404	8.43881	8.95712	9.10316	9.11337	8.64117	9.05176	8.83395	8.40055	8.57006	8.35924	9.32032	9.57062	9.78734	9.60941	8.63695	8.73193	8.96163
453	ILMN_1764813	B3GALTL	4640673	145173	0.679946	1.06616e-117	01,02,4175	0.00529891	7.90929e-06	47323	1	ILMN_1814305	SAMD9	1240142	54809	8.24968	8.29317	8.16232	8.20044	7.81365	7.76566	8.12004	8.09461	7.97649	7.2567	7.4348	7.49877	7.78737	8.41375	8.69303	8.28992	8.60888	8.43592	8.51776
432	ILMN_1766408	CBFB	2600537	865	0.679811	9.88259e-119	2.0675	0.00476959	3.99857e-13	47308.9	1	ILMN_1707695	IFIT1	2000148	3434	9.85889	9.91288	9.94424	9.22935	9.15129	9.29006	7.18029	7.08042	7.13891	7.18529	7.15973	7.1732	7.73061	9.8792	9.94914	8.88515	8.05273	7.82643	7.79792
413	ILMN_1653612	KCTD9	1430626	54793	0.679176	5.28829e-120	01,01,6425	0.003977	2.38884e-07	47323	1	ILMN_2061732	YRDC	3440224	79693	9.8846	9.7375	9.69574	10.0523	9.87565	10.0822	9.41289	9.50989	9.35944	9.38411	9.40557	9.38703	10.4012	10.3111	10.2598	10.2745	9.92607	10.17	10.2982
368	ILMN_3305475	LOC729708	7400193	729708	0.678913	1.85376e-122	01,11,2012	0.0030163	0.000216704	47323	1	ILMN_1721758	ID4	460364	3400	7.85387	7.59043	7.89129	7.61335	8.06632	7.45754	7.57147	8.05533	8.27883	7.772	8.39729	7.89162	8.09144	8.41122	7.76221	7.98678	9.30408	9.08242	8.90941
359	ILMN_1775486	SSPN	3360373	8082	0.678899	4.20434e-123	0.9975	0.00277855	2.79472e-08	47323	1	ILMN_3246433	RNY5	2750050	6090	7.72595	7.82424	7.66028	7.25053	7.23393	7.36328	6.93183	7.06085	6.88424	6.98802	7.07076	7.21261	9.45439	7.29179	7.26833	8.0271	7.54519	8.08595	8.12252
331	ILMN_1672443	QDPR	6900450	5860	0.678196	3.01952e-125	0.7025	0.00212236	8.5139e-07	47323	1	ILMN_1735199	CIAPIN1	5670523	57019	8.45661	8.50319	8.39957	8.67721	8.57341	8.83729	8.24073	8.27083	8.20159	8.17344	8.20914	8.17146	8.94928	8.97102	9.15536	8.82219	9.00812	9.1382	9.00955
378	ILMN_3197767	LOC645691	6110673	645691	0.678169	6.21957e-122	01,01,2075	0.00319444	2.43915e-17	46997.7	1	ILMN_3232894	CNRIP1	3940167	25927	6.89904	6.86792	6.77621	9.23774	9.13573	9.30051	9.20372	9.15434	9.12809	9.93507	9.7623	9.74589	7.41443	8.95376	8.4492	8.26246	10.2407	10.0906	10.0354
528	ILMN_1706553	SMG7	6270706	9887	0.677943	9.66917e-115	3.705	0.007	3.79151e-14	47287.8	1	ILMN_2407168	S100A13	5860148	6284	10.2555	9.80155	9.78037	10.4892	10.4138	10.4251	9.79097	9.73843	9.75302	8.91665	9.38338	9.29191	11.2607	11.0276	11.1188	10.5459	9.75882	9.53136	9.50851
284	ILMN_1727087	GJA1	6940017	2697	0.677463	7.00615e-129	0.395	0.00139085	9.97621e-32	33530	1	ILMN_2060413	CD24	610437	100133941	9.5384	9.65001	9.73843	9.64169	9.66054	9.76014	11.6891	11.4956	11.6158	11.6308	11.553	11.6371	11.5832	11.5289	11.4746	11.539	11.1307	11.3618	11.2658
340	ILMN_1790338	PRRX2	4150204	51450	0.677099	1.16131e-124	0.7625	0.00224265	9.0524e-20	46287.4	1	ILMN_1738150	SUMO2	520133	6613	10.5016	10.2476	10.592	10.1661	10.7084	10.3139	10.3926	10.7921	11.0195	10.348	10.9783	10.2924	11.3618	10.9702	10.2745	10.7511	11.8449	11.6601	11.4785
175	ILMN_1660718	GABBR2	4780563	9568	0.676619	4.231e-142	0.055	0.000314286	7.29931e-90	125.323	0.0662031	ILMN_1798256	UPP1	7570673	7378	9.75798	10.0838	9.85414	9.25874	9.03524	9.32032	8.6554	8.73801	8.52805	8.13834	8.20121	8.19457	10.3454	9.95367	10.5431	10.1539	9.32865	9.28038	9.02152
389	ILMN_3204890	LOC345041	1510484	345041	0.676542	2.12454e-121	01,03,2012	0.00333974	7.11331e-14	47295	1	ILMN_1703337	LOC441763	5870678	441763	7.4471	7.44948	7.61088	7.55099	7.6205	7.65968	7.96779	7.95654	7.77296	7.82588	8.26838	8.0857	7.40521	8.35625	7.32561	7.44125	8.18233	9.80991	10.9983
311	ILMN_2186216	GOLPH4	5870221	27333	0.676202	1.71811e-126	0.585	0.00188103	4.87108e-12	47318.4	1	ILMN_1717868	CCT8	3520156	10694	11.2463	11.1702	11.286	11.736	11.8051	11.8251	11.7178	11.5567	11.7389	11.4187	11.3936	11.5701	11.8269	12.1295	11.9957	11.831	12.5354	12.6073	12.3225
472	ILMN_2343010	BOLA3	6520576	388962	0.67601	7.95443e-117	01,02,1974	0.0057981	4.11734e-14	47288.7	1	ILMN_1667577	LCMT2	5310332	9836	7.89108	8.07072	7.88425	8.51121	8.33382	8.46293	8.60957	8.4406	8.52496	8.41196	8.48577	8.71812	8.27083	8.97071	8.90567	8.1068	9.19056	9.37018	9.35982
336	ILMN_1670037	POLR2L	6200017	5441	0.67586	6.28834e-125	0.73	0.00217262	7.56442e-07	47323	1	ILMN_1810289	FER1L3	3170273	26509	7.95673	7.95079	7.90756	7.42614	7.42078	7.45329	6.68607	6.61667	6.56196	6.99497	6.58502	6.64589	8.64156	7.43518	7.71556	7.17	8.06211	8.0702	8.11881
517	ILMN_1737084	TXLNA	6840241	200081	0.675432	3.27991e-115	01,03,4675	0.00670039	1.54027e-46	13252.1	1	ILMN_1801600	CCDC97	6650201	90324	8.8363	8.63522	8.56218	8.6641	8.82873	8.55986	8.55986	8.30066	8.52192	8.74236	8.55442	8.3479	9.05545	8.98527	9.15412	8.83134	9.33954	9.3963	9.11638
393	ILMN_3238058	LOC151162	1440437	151162	0.675271	3.13064e-121	01,01,3425	0.00341603	1.81489e-09	47322.8	1	ILMN_3238058	LOC151162	1440437	151162	8.79595	8.72921	8.66499	9.57024	9.60163	9.69862	9.58704	9.37251	9.22435	9.20679	9.36854	9.33324	9.29594	9.70112	9.70776	9.85846	10.0571	10.1306	10.0714
338	ILMN_2139970	ALDH1A3	4920148	220	0.674577	7.64189e-125	0.7425	0.00219675	1.08458e-17	46929.9	1	ILMN_1790338	PRRX2	4150204	51450	6.76906	6.87754	6.82653	7.09933	7.10002	7.14243	6.78791	6.85687	6.73577	6.65299	6.58687	6.70601	7.60535	8.02905	8.06632	8.03459	6.71438	6.87505	6.93832
477	ILMN_1735552	KIF1B	7040707	23095	0.674495	1.39907e-116	01,02,1983	0.00593291	3.71264e-60	3939.57	0.710216	ILMN_1669273	PPT1	7200041	5538	11.2127	11.4187	11.4336	11.5309	11.5112	11.4422	11.2015	11.2629	11.2979	11.0693	11.1839	11.0908	11.7444	11.6308	11.5006	11.5336	12.0885	12.291	12.4151
283	ILMN_1706051	PLD5	6420470	200150	0.674175	6.18627e-129	0.3875	0.00136926	7.72966e-49	11024	1	ILMN_1754795	FAT1	4280100	2195	10.0599	10.1958	9.95251	10.2157	10.2401	10.2975	10.0794	9.85524	10.0367	10.0376	10.2445	10.1414	10.7342	9.93406	9.61484	9.82258	12.0144	12.219	12.085
401	ILMN_1677697	LOC441377	830484	441377	0.673946	1.03834e-120	01,01,1948	0.00369077	2.97628e-24	43176.4	1	ILMN_1764362	LYAR	6220148	55646	7.77481	7.68677	7.83828	8.91959	8.85991	8.74706	8.56124	8.60569	8.39766	8.87456	8.77281	8.58823	9.20042	9.35944	9.29154	9.09903	8.6725	8.86897	9.02334
342	ILMN_2366714	UCRC	6380563	29796	0.673382	1.3696e-124	0.775	0.00226608	1.96417e-10	47322.4	1	ILMN_1730047	C10orf141	4070204	642938	7.46222	7.14624	7.24381	7.05288	7.55653	7.11748	6.85617	6.85384	7.18045	6.77385	7.01117	6.89663	7.74927	7.65546	7.2307	7.52945	8.18131	8.00649	7.8119
411	ILMN_2160929	FEN1	3370703	2237	0.673014	4.93685e-120	01,01,1963	0.00396594	2.73872e-13	47306.5	1	ILMN_1782004	BAPX1	1780075	579	6.92693	6.87664	6.99292	7.7998	7.56345	7.91707	7.3606	7.21434	7.3925	7.21084	7.15695	7.24307	7.92083	8.38646	8.30225	8.4882	7.46102	7.28979	7.26885
277	ILMN_1788607	RPL23A	4920408	6147	0.672969	2.66707e-129	0.3625	0.00130866	0.000388096	47323	1	ILMN_2104356	COL1A2	6060612	1278	6.6588	6.5965	6.50659	6.82512	6.69659	6.82514	9.82631	9.837	9.83225	8.05255	8.08534	8.16706	6.53304	6.68171	6.57284	6.60218	10.5166	10.5964	10.6038
324	ILMN_1735199	CIAPIN1	5670523	57019	0.672684	1.24746e-125	0.65	0.00200306	0.000264297	47323	1	ILMN_3272603	FAM60A	2940403	58516	9.19783	9.00273	9.22935	9.23398	9.13889	9.35071	8.56546	8.65983	8.67817	8.36911	8.31674	8.38946	9.6526	9.60163	9.95125	9.73516	9.09566	9.31238	9.16327
380	ILMN_3231881	LOC728026	1990154	728026	0.672352	6.8718e-122	1.215	0.00319737	1.11331e-17	46932.2	1	ILMN_2340919	GRB10	5960725	2887	9.85414	9.94529	9.97033	9.10542	9.15169	9.12059	7.75621	7.3962	7.62614	7.37922	7.72703	7.62891	9.63385	9.64533	9.55743	9.15094	8.91856	8.9342	8.69271
397	ILMN_3236130	LOC100132547	5910196	100132547	0.672175	5.70268e-121	01,01,4175	0.00357053	9.5112e-19	46657.6	1	ILMN_1654735	SLCO3A1	2470092	28232	7.31218	7.2915	7.14535	7.13854	6.95564	7.01644	6.83287	6.80803	6.66742	6.72602	6.71179	6.67923	8.15128	8.17244	7.97649	8.02037	6.83336	6.93906	6.85834
407	ILMN_2089329	SPRY2	6590575	10253	0.672121	1.89203e-120	01,01,5325	0.00376536	6.21067e-33	31705.9	1	ILMN_3237907	EIF2B3	5700647	8891	8.07157	7.76378	7.83319	8.24685	8.61347	8.39273	7.81605	7.83637	7.91492	8.02922	8.02965	8.06697	8.62825	8.83531	8.65713	8.46697	8.69271	8.61916	8.60063
287	ILMN_1685781	C14orf142	610523	84520	0.671488	1.1052e-128	0.4075	0.00141986	0.000402085	47323	1	ILMN_1795474	LOC644131	5820202	644131	8.73589	8.27424	8.82766	8.74384	9.39283	8.64718	8.68949	8.74167	9.25994	8.68949	8.97546	8.68258	9.30123	9.7112	8.84864	9.09198	9.75209	9.83796	9.7112
273	ILMN_2104356	COL1A2	6060612	1278	0.67147	1.02837e-129	0.345	0.00126374	3.15875e-85	228.135	0.101344	ILMN_1788607	RPL23A	4920408	6147	9.53583	9.37518	9.64601	9.7797	9.90115	9.82401	10.001	10.1484	10.0726	10.1365	10.1797	10.2487	10.4952	10.5705	10.6236	10.5852	10.4331	10.4344	10.5045
602	ILMN_1670379	ANTXR1	20647	84168	0.671434	6.33522e-112	01,05,1971	0.0094778	4.95337e-18	46853.2	1	ILMN_1713143	MRPL3	2710192	11222	10.5947	10.6566	10.8561	11.3279	11.2927	11.3522	11.2716	11.2671	11.389	11.0342	11.126	11.1893	11.2015	11.6601	11.4327	11.1359	11.9911	12.08	12.0385
239	ILMN_2406169	PKIG	2120463	11142	0.67031	5.53031e-133	0.2225	0.000930962	1.86428e-51	8836.72	1	ILMN_2117171	LMO4	7210450	8543	12.1356	12.0867	12.2502	12.5588	12.293	12.3553	11.7058	11.4681	11.7429	12.122	11.8703	11.9634	12.4717	12.8904	12.2947	12.3077	13.2184	13.1171	13.052
260	ILMN_2188521	PVRL3	540156	25945	0.670121	1.21326e-130	0.3	0.00115385	4.37097e-07	47323	1	ILMN_1725244	HAT1	3420068	8520	9.41075	8.95163	9.41437	9.68959	9.86444	9.67554	9.52772	9.53716	9.77359	9.08349	9.52543	9.12603	9.97948	9.89334	9.6345	9.60003	10.7153	10.7797	10.8949
387	ILMN_1719392	FH	1780348	2271	0.66989	1.5487e-121	01,01,2775	0.00329253	2.16724e-07	47323	1	ILMN_2297765	KCNMA1	5550452	3778	7.49057	7.59107	7.54337	8.24212	8.13911	8.40883	9.0731	8.85415	9.0906	8.37084	8.24797	8.2147	8.5223	8.45372	8.44689	8.39307	9.28215	9.57411	9.62118
304	ILMN_2205935	SFXN1	4730411	94081	0.669884	1.86028e-127	0.48	0.00157895	6.49166e-07	47323	1	ILMN_1760849	NETO2	1580161	81831	10.9348	10.8985	10.8805	10.85	10.8481	10.7472	6.45118	6.5175	6.50947	6.46847	6.40698	6.61105	11.5478	11.3411	10.9661	11.1055	6.38451	6.45219	6.45016
370	ILMN_1668861	LOC732165	3390639	732165	0.66971	2.42159e-122	1.1325	0.00306081	4.91649e-08	47323	1	ILMN_1799028	TSPAN5	4900168	10098	8.87334	8.88051	8.78259	8.8099	8.78618	9.08621	9.21023	9.3714	9.32665	9.9815	9.36817	9.36353	9.18298	9.72621	9.27432	9.2141	10.6251	9.76606	10.4664
404	ILMN_2186061	PFKFB3	4120053	5209	0.669565	1.45673e-120	01,01,5025	0.00371906	7.40444e-08	47323	1	ILMN_2349459	BIRC5	1230682	332	8.29843	8.27129	8.19692	9.88764	9.90759	9.85524	10.1478	10.227	10.0443	10.1123	10.0041	10.0171	9.91984	10.2281	10.4232	10.1228	10.0862	10.3834	10.4272
242	ILMN_1670807	FAM84B	60014	157638	0.669458	2.10522e-132	0.235	0.000967078	1.19047e-33	30609.9	1	ILMN_2232177	ACTN1	5080364	87	10.0494	10.1583	10.0512	10.0708	10.0841	10.2514	9.17833	9.26796	9.17537	8.78082	8.42723	8.55129	9.79292	9.87086	10.0291	9.87672	10.6047	10.7313	11.0953
433	ILMN_1708427	KPNA3	2760451	3839	0.669284	1.00658e-118	02,07,2012	0.00476959	3.1217e-10	47322.5	1	ILMN_1745005	GGCT	620187	79017	9.03132	8.67546	9.1399	9.21811	9.27854	9.09903	8.63961	8.74106	8.79526	8.90816	8.90745	8.76093	9.71676	9.90341	9.31118	9.33996	9.3062	9.49484	9.50705
465	ILMN_2147517	CD58	5900594	965	0.668618	3.35978e-117	2.615	0.00562366	1.32893e-17	46947.9	1	ILMN_3247082	FAM150B	2570575	285016	6.62634	6.7078	6.85614	6.77419	6.77217	6.75995	6.68705	6.7661	6.74463	6.6071	6.72002	6.67184	7.64271	7.19951	7.38589	7.29418	7.00727	7.13332	7.14764
372	ILMN_2340919	GRB10	5960725	2887	0.668535	2.83954e-122	1.145	0.00307641	2.57902e-47	12466.6	1	ILMN_1668861	LOC732165	3390639	732165	7.95962	7.87044	7.80631	7.71089	8.22732	7.75454	7.3895	7.90346	7.98952	7.46653	7.58453	7.28639	7.99472	8.39424	7.88701	8.24244	8.76753	8.63046	8.48668
414	ILMN_2341815	TFG	5550133	10342	0.668241	5.6252e-120	01,01,6475	0.00397947	1.2659e-08	47323	1	ILMN_1651958	MGP	940735	4256	7.22885	7.20832	7.30128	7.75259	7.88701	7.97044	11.6091	11.6074	11.7552	7.94181	7.88117	7.84874	7.0402	6.83287	7.52589	7.2759	11.4647	11.2106	11.4613
439	ILMN_1785756	LOC731314	4120538	731314	0.668201	2.52447e-118	2.1775	0.00495455	7.49979e-24	43557	1	ILMN_1766408	CBFB	2600537	865	9.17901	9.33922	9.14976	9.91947	9.92047	9.83749	9.3774	9.05481	9.4223	9.32182	8.9925	9.09251	9.86601	10.0847	9.63209	9.57526	10.0394	10.4031	10.2439
314	ILMN_3289090	LOC728059	4040519	728059	0.668172	2.16292e-126	0.5975	0.00188679	8.16692e-06	47323	1	ILMN_1718972	MFSD3	1510703	113655	9.6967	9.59864	9.66014	9.80824	9.65396	9.86601	8.60211	8.7858	8.62933	9.21776	9.37477	9.41697	10.0001	10.368	10.356	10.3846	9.60373	9.74156	9.65001
392	ILMN_2357781	ZNF436	6900731	80818	0.667876	3.09271e-121	01,01,3375	0.00341199	5.26609e-08	47323	1	ILMN_1669123	C1orf187	5260390	374946	8.91988	9.20093	9.34242	8.18037	8.29398	8.32576	7.37957	7.39815	7.28366	7.43466	7.38019	7.35121	9.40049	9.03524	9.20212	9.07574	7.95836	7.8511	7.96201
297	ILMN_1704477	COX5A	4900670	9377	0.667654	1.03519e-127	0.4675	0.00157407	4.52622e-05	47323	1	ILMN_1653220	PITPNM1	6960215	9600	9.22643	9.23043	9.22686	8.65153	8.54998	8.60705	7.0595	7.18321	7.07292	7.43909	7.32583	7.37849	9.19199	8.77989	9.16537	9.2475	8.45801	8.59098	8.43413
486	ILMN_1799744	GALC	3440491	2581	0.667594	2.6739e-116	2.955	0.00608025	6.08489e-24	43472.7	1	ILMN_3251560	TMEM167A	3870008	153339	9.28402	9.22464	9.36047	9.93049	9.76696	9.87874	10.1028	10.0187	10.0462	9.65474	9.64564	9.80102	10.0708	10.3737	10.6311	10.1579	10.1134	10.251	10.1282
345	ILMN_1751530	GADD45GIP1	3780112	90480	0.667471	2.05666e-124	0.805	0.00233333	9.73707e-08	47323	1	ILMN_2139970	ALDH1A3	4920148	220	6.64441	6.73403	6.79807	7.39	7.31288	7.27406	6.70818	6.4938	6.75046	6.52305	6.48591	6.45055	7.97942	7.62643	7.63797	7.5607	6.89191	7.22343	7.2722
116	ILMN_2396875	IGFBP3	6840372	3486	0.666855	7.11488e-152	0.0075	6.46552e-05	7.90785e-102	24.5575	0.0203291	ILMN_1779558	GAS6	70730	2621	7.4061	7.30177	7.48514	7.08029	7.17722	7.21957	7.36189	7.21152	7.32287	7.54389	7.43033	7.61385	8.0531	7.93401	8.325	8.19397	8.21798	8.10429	8.28081
326	ILMN_1805828	VRK1	2600739	7443	0.666793	1.58017e-125	0.655	0.00200306	1.65262e-12	47315.4	1	ILMN_1672443	QDPR	6900450	5860	9.52316	9.669	9.43504	10.4258	10.3156	10.3602	10.4437	10.4186	10.1306	10.2866	10.3314	10.3183	10.8196	10.8572	11.0411	10.8732	10.5445	10.5008	10.6192
319	ILMN_1802615	CDK6	670286	1021	0.666664	2.52607e-126	0.605	0.00189655	1.12497e-14	47268.5	1	ILMN_1779228	CDH2	1170709	1000	12.8733	12.8438	12.9342	13.084	13.0343	12.9488	13.0417	12.9422	12.9205	12.8406	12.887	12.8406	13.4327	13.2	12.9705	13.177	14.22	14.0933	14.2592
292	ILMN_1748481	TMEM199	2190056	147007	0.666467	3.85042e-128	0.425	0.00144068	0.00670779	47323	1	ILMN_1773114	GRIK1	1260370	2897	6.73821	6.58651	6.61796	6.93365	6.79341	6.88679	7.05568	7.39359	7.12807	7.34057	7.35882	7.35851	7.0036	6.87536	6.87533	6.88924	9.38703	8.90816	8.99645
266	ILMN_2311041	MRPL52	7000692	122704	0.666126	2.25204e-130	0.31	0.00115672	1.57469e-08	47323	1	ILMN_3270542	LOC100128525	7210474	100128525	7.35726	7.09247	7.34705	7.31533	7.51568	7.1799	7.17413	7.37836	7.4649	6.92606	7.51263	7.1558	7.7343	7.83711	7.42779	7.52382	8.47967	8.59428	8.30634
464	ILMN_1686884	IL1RAP	4880632	3556	0.666041	3.06389e-117	01,02,5925	0.00558728	3.04971e-25	42167.3	1	ILMN_1758719	NEDD9	1010328	4739	7.41068	7.5572	7.49235	7.25146	7.42848	7.28979	7.09268	6.978	6.88554	6.68441	6.95607	6.85549	8.13192	7.47421	7.49275	7.77678	7.8089	7.74911	7.75117
366	ILMN_2143795	MGC4677	6350189	112597	0.66593	1.10144e-122	1.0625	0.00290301	2.57264e-47	12465.5	1	ILMN_2188862	GDF15	5090671	9518	9.91088	9.72552	10.0318	7.65141	7.61364	7.68948	8.16619	8.08396	8.04506	6.93161	7.02311	7.00472	9.17972	8.89612	8.73166	8.87456	8.32147	8.1122	8.09374
358	ILMN_1667081	CCND2	1570348	894	0.665856	3.73869e-123	0.99	0.00276536	1.43259e-20	45914.4	1	ILMN_1710284	HES1	1010528	3280	7.84707	8.04506	7.71328	7.96664	7.97837	7.91019	8.02463	8.05455	8.23831	8.23668	8.23831	8.10923	10.4584	8.22392	8.3242	9.93882	8.19707	8.1696	8.33438
253	ILMN_1727633	PVRL3	4850500	25945	0.665683	2.04333e-131	0.275	0.00108696	1.97726e-05	47323	1	ILMN_1692056	HS3ST3A1	1500139	9955	9.51276	9.49192	9.45099	9.71084	9.68075	9.72166	6.97546	6.79303	6.95098	6.9905	7.00613	6.93388	9.6229	10.1459	9.95905	9.77647	7.73949	7.6196	7.56174
450	ILMN_2174369	ELOVL5	4210129	60481	0.665468	8.54214e-118	01,02,1938	0.00528889	2.22284e-19	46441.6	1	ILMN_2183885	C7orf11	2900047	136647	7.32946	7.30707	7.54151	7.52216	7.64686	7.37691	7.14443	7.26266	7.48085	7.15612	7.80735	7.36473	7.68282	7.98822	7.74558	7.53348	8.33327	8.31838	8.27083
285	ILMN_1798210	E2F7	4560450	144455	0.66525	7.97408e-129	0.4	0.00140351	2.77747e-14	47283.4	1	ILMN_1727087	GJA1	6940017	2697	10.6536	10.496	10.5566	9.14236	9.38411	9.27725	9.09465	9.06572	9.11548	8.82191	9.13415	8.72388	10.5298	9.87874	10.0924	10.6385	9.68115	9.90796	9.97079
278	ILMN_1764788	TNFRSF1B	2490537	7133	0.665147	2.92503e-129	0.3675	0.00132194	2.36581e-37	25002.4	1	ILMN_2179018	NDUFAB1	4860563	4706	10.9418	11.2323	11.4259	11.7865	11.6543	11.4336	11.1296	11.4492	11.322	11.2741	11.3975	11.3903	12.0161	12.1654	11.6012	11.7375	12.266	12.2443	12.206
270	ILMN_1707475	UBE2E2	5270021	7325	0.664974	6.2208e-130	0.33	0.00122222	3.69549e-32	32883.1	1	ILMN_1764788	TNFRSF1B	2490537	7133	6.99627	7.10774	7.01064	7.32252	7.29429	7.3011	6.70313	6.65283	6.52936	6.80008	6.6334	6.62052	8.5129	8.13756	8.24487	8.25953	6.49688	6.88275	6.8443
377	ILMN_2092756	TMEM109	6130193	79073	0.664947	5.2083e-122	01,01,2019	0.0031565	2.3227e-16	47141.5	1	ILMN_1736054	SUB1	1660661	10923	9.32795	9.42672	9.56332	9.59439	9.68804	9.7226	9.96462	10.1052	10.0117	10.2783	10.5621	10.4393	10.2281	10.3405	10.5877	10.5733	10.5342	10.4774	10.4393
256	ILMN_2168520	C11orf70	4060437	85016	0.664937	4.41176e-131	0.29	0.00113281	0.00117996	47323	1	ILMN_2379788	HIF1A	2680722	3091	9.31469	8.65128	9.31679	8.77853	9.24881	8.84232	8.42878	8.75815	8.85924	8.14424	8.87668	8.3498	9.50851	9.74491	9.03489	9.54016	9.48306	9.57641	9.47932
341	ILMN_1653956	LOC644624	6940730	644624	0.664931	1.27745e-124	0.765	0.0022434	3.10187e-27	39836.6	1	ILMN_1881909		3520168		7.09374	7.00252	6.98028	7.71353	7.56838	7.51016	7.7986	8.17435	8.26025	7.91061	7.71811	7.62505	7.24514	7.93239	8.24049	7.24951	8.86319	8.66228	9.09318
379	ILMN_1773307	NAP1L5	6860400	266812	0.664564	6.75086e-122	1.215	0.00319737	1.44011e-05	47323	1	ILMN_1773307	NAP1L5	6860400	266812	8.25419	8.16657	8.21852	8.18406	8.3358	8.37326	7.56851	7.64835	7.75062	8.00367	8.15758	8.17649	8.45481	8.36165	8.40027	8.49841	9.01754	9.07751	9.01237
356	ILMN_1710284	HES1	1010528	3280	0.664506	2.40163e-123	0.96	0.00269608	9.1913e-26	41595.9	1	ILMN_2108735	EEF1A2	6370356	1917	11.9781	11.6906	11.5434	11.0684	10.7068	11.1979	9.69746	9.90009	9.72046	10.1528	10.1351	10.2344	11.9483	12.2093	12.4241	12.4319	9.00412	8.83443	8.89074
333	ILMN_1730047	C10orf141	4070204	642938	0.663606	4.72446e-125	0.72	0.00215672	3.52152e-09	47322.9	1	ILMN_1670037	POLR2L	6200017	5441	7.21726	7.1425	7.31707	7.73655	7.59393	7.82552	7.20615	7.35545	7.33468	7.14712	7.1581	7.17964	7.47436	8.12976	8.15234	7.73214	7.7973	8.08418	8.11083
329	ILMN_1810289	FER1L3	3170273	26509	0.663572	2.32336e-125	0.68	0.00206687	6.48965e-31	34741.5	1	ILMN_2155025	ZNF681	7400328	148213	6.85437	6.78392	7.00176	6.91094	7.23606	6.9049	6.98529	7.02749	6.90574	6.64634	7.02586	6.98955	7.33714	7.65233	6.93551	7.03215	8.12118	8.05414	7.99389
374	ILMN_1777263	MEOX2	240468	4223	0.663571	3.30604e-122	1.155	0.00308824	1.26753e-12	47314.4	1	ILMN_1736911	TMOD1	3140520	7111	8.27491	8.0608	8.37459	6.95229	7.02399	7.0211	6.83729	6.69596	6.62432	7.14946	6.89973	7.27523	9.82316	8.12173	8.13887	9.00193	6.85622	6.76591	6.74825
483	ILMN_2063584	CLIC4	3170762	25932	0.662961	1.98335e-116	2.885	0.00597308	3.45932e-17	47024.4	1	ILMN_2343010	BOLA3	6520576	388962	10.1646	10.2797	10.2395	10.7781	10.7994	10.7611	10.5058	10.2883	10.3072	10.3111	10.3124	10.3543	10.6943	10.8265	10.9074	10.2994	11.2197	11.5978	11.53
267	ILMN_1659462	DUSP23	1710674	54935	0.662736	3.1223e-130	0.31	0.00115672	8.97431e-39	22926.6	1	ILMN_1752658	NGFR	6980021	4804	6.92868	6.96603	6.99431	7.2701	7.21305	7.16685	7.80497	7.898	7.78398	7.12755	7.21826	7.17	7.93934	7.78636	7.8447	7.91428	7.85354	8.29317	8.16834
373	ILMN_1663538	CLYBL	2070044	171425	0.662726	3.05723e-122	1.1475	0.00307641	2.77432e-09	47322.9	1	ILMN_1777263	MEOX2	240468	4223	7.03828	6.78932	7.12238	7.79999	8.05387	7.5215	7.01237	7.28213	7.16704	7.27124	7.75142	7.38241	7.55819	7.95473	7.60089	7.68455	8.51626	8.21974	8.16516
449	ILMN_1720513	SETBP1	5310079	26040	0.662507	8.31411e-118	2.375	0.00528889	5.22814e-22	45048.7	1	ILMN_1790650	C16orf63	6520497	123811	9.20042	9.11775	9.11891	9.6657	9.52855	9.56164	9.38148	9.356	9.22245	9.36633	9.31915	9.39872	9.91693	9.89476	9.76733	9.49315	10.0512	10.1246	10.2725
343	ILMN_3243366	C2orf55	4220528	343990	0.66246	1.40903e-124	0.78	0.00227405	3.63583e-25	42248.5	1	ILMN_2368971	PSMD12	7210373	5718	8.58111	8.56718	8.57372	9.23702	9.06948	9.2141	9.48262	9.13776	9.06243	8.80671	8.95059	9.01019	9.14715	9.36483	9.44156	9.05242	10.0638	10.2493	10.0386
561	ILMN_1810628	KIAA0367	3940392	23273	0.662269	2.57747e-113	04,06,2012	0.0081984	8.30237e-65	2451.48	0.526295	ILMN_3304003	LOC729208	4640291	729208	9.59627	9.07144	9.55325	8.80242	9.51313	8.86757	8.00578	8.65181	8.54239	8.04831	8.96463	8.29623	9.72666	9.47861	9.05343	9.30051	9.48094	9.41398	9.45165
245	ILMN_1788416	FAM108C1	4150519	58489	0.662225	5.03661e-132	0.25	0.00102041	0.00662759	47323	1	ILMN_2373515	HSP90AA1	7050332	3320	12.8825	12.8255	12.9052	13.4051	13.4608	13.4102	13.3687	13.3598	13.4286	13.1436	13.282	13.2999	13.7561	13.8185	13.7698	13.8566	13.9949	14.1968	13.8104
383	ILMN_1799028	TSPAN5	4900168	10098	0.661994	1.24466e-121	01,01,2026	0.00328982	2.64149e-17	47003.9	1	ILMN_1663538	CLYBL	2070044	171425	7.09711	7.28829	7.42269	7.69997	7.6039	7.65521	7.84825	7.88935	7.81545	7.79823	7.97481	8.03231	7.88385	8.18649	8.10518	7.75925	8.66536	8.68112	8.72457
322	ILMN_3272603	FAM60A	2940403	58516	0.661963	5.05179e-126	0.6225	0.00193323	3.78812e-12	47317.8	1	ILMN_1827736		4150102		8.72612	8.77882	8.64911	8.61291	8.60039	8.71136	8.44689	8.22508	8.27456	8.28782	8.38043	8.26947	9.39207	8.98638	8.8483	8.68622	9.30646	9.47932	9.43982
247	ILMN_3251232	HMGN2	3930577	3151	0.661639	9.26425e-132	0.265	0.00106	7.69602e-28	39057.9	1	ILMN_1727633	PVRL3	4850500	25945	9.20839	9.12809	9.27107	9.30087	9.3904	9.22611	9.63571	9.47254	9.33179	9.31742	9.27016	9.3904	9.9555	10.1336	10.0143	10.1269	9.99552	9.47861	10.0429
330	ILMN_3220769	LOC729964	840048	729964	0.661604	2.72906e-125	0.69	0.00209091	1.20229e-07	47323	1	ILMN_3220769	LOC729964	840048	729964	8.54911	8.81779	8.67978	9.7226	9.71516	9.77597	9.43906	9.74951	9.74156	9.64451	9.56544	9.29815	10.0175	10.2617	10.0394	9.6706	10.0622	10.2152	9.983
237	ILMN_1797342	FNBP1	5270435	23048	0.661454	2.58801e-133	0.2125	0.000896624	5.89208e-11	47321.7	1	ILMN_1751444	NCAPG	1450280	64151	7.88469	8.09783	8.01845	9.53338	9.69308	9.64342	9.62372	9.42534	9.35212	9.25616	9.24811	9.21085	9.69792	10.1606	9.71725	9.30891	9.84122	9.97557	10.0887
541	ILMN_1705116	C6orf85	6560328	63027	0.661419	2.6889e-114	01,03,9825	0.00733456	7.49077e-43	17448.3	1	ILMN_1814282	ISG20L1	4480288	64782	9.61618	9.97756	9.65396	9.25174	9.49984	9.32246	8.57108	8.35606	8.11978	8.62694	8.08215	8.48552	10.0127	9.76606	10.133	9.90609	8.70671	8.97325	8.99514
337	ILMN_1694502	PRIM1	6200390	5557	0.661322	6.93576e-125	0.7375	0.00218843	7.62176e-11	47321.9	1	ILMN_3271122	LOC100129742	2490341	100129742	11.3823	11.0114	11.4819	10.4069	11.3499	10.2292	10.4172	11.3532	11.1713	10.6586	11.6045	10.9332	11.7921	11.3955	11.3115	11.3203	12.0413	12.1056	11.7727
321	ILMN_1827736		4150102		0.661181	4.78072e-126	0.6225	0.00193323	1.84823e-10	47322.3	1	ILMN_1752046	SH2B3	6560301	10019	9.70816	9.76371	9.65056	8.72891	8.89932	9.06466	8.37376	8.30121	8.49144	8.2792	7.95396	8.04565	9.28799	9.28916	9.13255	9.14875	9.77314	9.66753	9.62575
240	ILMN_2368576	UBA52	6550358	7311	0.661146	1.03265e-132	0.23	0.000954357	9.16728e-08	47323	1	ILMN_1797342	FNBP1	5270435	23048	9.08141	9.0284	9.02995	8.8311	8.73969	8.92203	9.01815	8.98771	8.89502	8.72864	8.73424	8.91473	10.0235	9.36817	9.41025	9.45204	9.45366	9.67021	9.76094
230	ILMN_2068104	TFPI2	5080543	7980	0.660663	9.10439e-134	0.205	0.000883621	5.11123e-42	18503.7	1	ILMN_2068104	TFPI2	5080543	7980	7.75835	7.36748	7.71929	7.93042	8.05227	7.94628	6.82743	6.66102	6.83499	6.86527	6.9286	6.81105	9.37477	8.71713	8.63673	8.19474	7.19515	7.2899	7.05003
347	ILMN_1738150	SUMO2	520133	6613	0.660598	3.03338e-124	0.835	0.00240634	5.0138e-21	45667.4	1	ILMN_2223130	SMARCA5	1980626	8467	8.90396	8.64718	8.84748	8.78048	8.92855	8.80242	8.52192	8.74573	8.77738	8.41664	8.96163	8.76352	9.23997	9.30722	8.69329	9.00313	9.88054	9.85758	9.84298
334	ILMN_1881909		3520168		0.66018	4.78104e-125	0.7225	0.00215672	4.44801e-31	34498.3	1	ILMN_1694502	PRIM1	6200390	5557	8.15015	8.08812	8.05179	9.27611	9.30646	9.36633	9.07212	9.03222	9.04825	8.70294	8.64512	8.74735	9.38547	9.71556	9.85362	9.40344	9.03026	9.39816	9.24391
355	ILMN_1735930	KLF2	3850692	10365	0.660134	2.13628e-123	0.95	0.00267606	2.07911e-23	43953	1	ILMN_1776121	MGC42367	1780224	343990	9.55932	9.61796	9.48262	9.62814	9.61484	9.44083	8.11108	8.19197	8.29519	8.42221	8.34941	8.21016	9.73599	9.61713	9.983	10.0323	9.18673	9.4012	9.31714
316	ILMN_1788778	01,09,2011	20288	55752	0.659881	2.21379e-126	0.5975	0.00188679	9.26996e-11	47322	1	ILMN_1766539	LOC643319	5310632	643319	8.09783	8.25419	8.29922	8.02731	7.93351	7.94862	7.67183	8.10044	7.73602	7.27697	7.53279	7.24089	8.12907	8.49786	8.96932	7.94377	8.76489	8.61828	8.33867
443	ILMN_2226324	BRP44L	4890093	51660	0.659752	5.29064e-118	01,02,3125	0.00522009	4.89011e-11	47321.6	1	ILMN_3200539	LOC100131672	3930370	100131672	8.64251	7.80315	8.51092	7.86878	8.48864	7.7624	7.15043	7.68782	7.84985	7.49344	8.22128	7.32222	9.03834	8.8521	8.10173	8.44827	8.45718	8.28534	8.4339
301	ILMN_3241692	LOC100129668	1430288	100129668	0.659653	1.58619e-127	0.48	0.00157895	5.24992e-06	47323	1	ILMN_1719543	MAF	3610440	4094	8.33816	8.19955	8.0867	8.00326	8.03477	8.12135	7.32097	7.40083	7.24381	7.21826	7.37235	7.3066	9.53624	8.41256	8.34941	9.21288	7.85701	7.94377	7.95717
309	ILMN_1696713	POLA2	4920537	23649	0.659578	1.22569e-126	0.5675	0.00183657	7.7003e-16	47194.6	1	ILMN_1696713	POLA2	4920537	23649	7.85749	7.96567	7.74735	9.11581	9.38995	9.08917	8.57438	8.58144	8.55238	8.42496	8.57921	8.67022	9.08028	9.56583	9.64001	9.26583	8.54115	9.0637	9.15346
320	ILMN_1681890	DYNLT3	7330044	6990	0.659516	4.32477e-126	0.62	0.00193323	4.75395e-13	47309.9	1	ILMN_1802615	CDK6	670286	1021	10.9943	10.9301	10.7876	11.9176	12.0458	11.9307	10.9846	11.1413	11.1478	11.4515	11.4136	11.4613	11.2593	12.1009	12.273	12.148	11.8329	11.8359	12.0491
317	ILMN_1766539	LOC643319	5310632	643319	0.659436	2.22586e-126	0.6	0.00188679	2.58078e-10	47322.4	1	ILMN_2186216	GOLPH4	5870221	27333	9.35878	9.59579	9.48596	10.0117	9.79424	10.0644	9.87364	9.64784	9.78193	9.74631	9.74906	9.80243	10.8405	10.6206	10.1893	10.9301	9.97196	10.1546	10.0342
295	ILMN_1666420	ZNF679	3940431	168417	0.658991	4.81134e-128	0.425	0.00144068	1.04454e-15	47205.8	1	ILMN_2074860	RN7SK	2640719	125050	8.48358	8.35793	8.40953	8.13834	7.90103	8.10748	8.11319	8.31796	8.11446	8.5786	8.57776	8.5682	8.19605	8.38859	8.85742	10.3319	8.59	9.04921	9.18825
371	ILMN_1794829	C6orf117	6040458	112609	0.658761	2.76819e-122	1.145	0.00307641	2.16136e-30	35509.7	1	ILMN_1706246	CCT5	540170	22948	7.87384	7.88117	7.76584	8.47655	8.49599	8.39463	7.78209	7.90162	7.93105	7.97362	7.98552	7.83859	8.51743	9.08349	9.02677	8.95163	8.14058	8.20782	8.25282
513	ILMN_1792256	TBX2	2360753	6909	0.658659	1.7677e-115	01,03,3525	0.00653509	3.38236e-34	29774.9	1	ILMN_2077905	PTGFRN	5550332	5738	9.40303	9.45764	9.8001	9.12997	9.21811	9.01019	9.19365	9.09566	9.3615	9.30779	9.45519	9.36102	9.23851	9.11023	8.81712	8.76551	11.2406	11.2607	11.4042
344	ILMN_1803647	FAM162A	5310736	26355	0.657985	1.87921e-124	0.795	0.00231105	7.73401e-09	47323	1	ILMN_1653956	LOC644624	6940730	644624	7.06837	7.04957	7.23184	8.08028	8.01845	8.12496	6.80996	6.78578	6.51866	6.7078	6.67524	6.74273	6.99885	7.82154	7.75835	7.81605	7.75259	7.9006	8.04904
349	ILMN_1806040	TYMS	5910364	7298	0.657896	5.2889e-124	0.88	0.00252149	3.47727e-11	47321.3	1	ILMN_3243366	C2orf55	4220528	343990	8.67046	8.56344	8.49345	8.71713	8.86616	8.5602	7.50923	7.55033	7.59043	7.33443	7.72166	7.66458	9.07028	9.21159	8.9595	9.25706	8.27129	8.36246	8.27129
255	ILMN_2148668	RCBTB2	1400035	1102	0.657425	4.10225e-131	0.2875	0.00112745	3.84452e-10	47322.5	1	ILMN_2188521	PVRL3	540156	25945	9.86143	9.59818	9.60506	9.83446	9.73557	9.87315	9.94862	9.91897	9.97605	9.7505	9.83796	9.97304	10.6326	10.7239	10.5016	10.3647	10.3589	10.0806	10.5971
310	ILMN_3241021	RNY4	1070079	6086	0.65691	1.46978e-126	0.5775	0.0018629	8.59244e-15	47263.2	1	ILMN_1788778	01,09,2011	20288	55752	10.093	10.212	10.4983	10.2487	10.4186	10.091	9.93919	10.0899	10.1857	9.88414	10.1803	10.0394	10.7827	10.9021	10.1154	10.528	11.1217	11.0888	11.0933
315	ILMN_1718972	MFSD3	1510703	113655	0.656856	2.18352e-126	0.5975	0.00188679	1.47507e-12	47315	1	ILMN_3289090	LOC728059	4040519	728059	8.09593	7.95701	8.08895	8.67391	8.45093	8.66706	8.43462	8.40823	8.36328	7.98678	8.04565	8.21278	8.76182	9.37556	8.93926	8.54353	8.93926	8.95129	8.79422
328	ILMN_1752046	SH2B3	6560301	10019	0.656826	1.91622e-125	0.6675	0.00203506	9.50062e-23	44501.2	1	ILMN_1662158	LOC653147	6250386	653147	8.22329	8.02501	8.23333	8.40912	8.75303	8.27953	8.82018	9.00066	8.90305	8.47901	8.91451	8.74862	9.02556	9.12603	8.95129	8.78436	9.67997	9.51455	9.39528
305	ILMN_1719543	MAF	3610440	4094	0.656657	2.17939e-127	0.485	0.00159016	2.23e-29	36961.9	1	ILMN_1719759	TNC	1470669	3371	11.8449	11.7191	11.6158	10.9537	10.9312	11.2323	9.84956	9.59193	9.82202	11.111	10.8958	11.022	10.518	10.087	10.6129	10.7817	12.7562	12.732	12.8315
386	ILMN_2297765	KCNMA1	5550452	3778	0.656279	1.4993e-121	01,01,2775	0.00329253	2.91829e-22	44868.5	1	ILMN_2298511	BOLA2	1740717	552900	7.8834	7.85027	8.26115	8.16403	8.7979	8.35156	7.81843	8.4202	8.38704	7.68642	8.08968	7.78892	8.51201	9.12184	8.50319	8.68949	8.70907	8.64048	8.78652
352	ILMN_2223130	SMARCA5	1980626	8467	0.65593	7.63388e-124	0.9025	0.00256392	9.51052e-12	47319.6	1	ILMN_1804448	MSI2	7040369	124540	7.27201	7.25187	7.39168	7.65255	7.63618	7.59433	8.03477	7.84874	8.09593	7.65	7.59031	7.74886	8.17846	8.04445	8.2315	8.29264	8.32122	8.29425	8.31402
250	ILMN_1695316	SLC39A8	3120543	64116	0.655733	1.15393e-131	0.265	0.00106	0.00233582	47323	1	ILMN_3225121	LOC728484	6020754	728484	8.64934	8.15618	8.83271	8.20934	8.8628	8.5418	8.54115	9.11847	9.15377	8.43152	9.11801	8.57075	9.25808	9.39847	8.70788	9.00239	9.95506	9.61618	9.74831
325	ILMN_1662158	LOC653147	6250386	653147	0.65526	1.57426e-125	0.655	0.00200306	2.7606e-08	47323	1	ILMN_3274596	LOC286512	770187	286512	9.86097	9.5281	9.79368	9.08621	9.49556	9.0637	9.30364	9.49556	9.53716	9.45907	10.0152	9.72877	10.7268	9.80437	9.98694	10.0766	10.1579	10.2945	10.1784
219	ILMN_3250268	LOC643911	4060209	643911	0.655189	1.58379e-135	0.14	0.000639269	1.48272e-07	47323	1	ILMN_3250268	LOC643911	4060209	643911	7.18117	7.13854	7.0388	7.20173	7.29526	7.25575	7.04388	7.08088	7.08227	7.24131	7.16573	7.13404	8.08198	7.98456	7.96257	7.87412	7.60089	7.69748	7.65233
232	ILMN_1651438	ZFPM1	7320494	161882	0.653644	1.01723e-133	0.205	0.000883621	9.63013e-05	47323	1	ILMN_1670325	SLC47A1	2970209	55244	7.28705	7.27175	7.39026	7.6944	7.56128	7.69862	8.71812	8.48358	8.41196	7.60535	7.52695	7.67708	8.17922	8.3079	8.19707	8.02792	8.87054	8.90371	8.77308
279	ILMN_2179018	NDUFAB1	4860563	4706	0.653251	3.4636e-129	0.3725	0.00133513	5.49549e-07	47323	1	ILMN_1737308	GLRX	4590228	2745	9.71556	9.78607	9.79817	9.69266	9.72217	9.73306	7.87663	7.88852	7.75571	7.3513	7.35209	7.6074	10.8552	9.92557	10.0806	10.2071	8.43675	7.97687	7.90775
244	ILMN_2373515	HSP90AA1	7050332	3320	0.653031	3.24833e-132	0.2425	0.000993852	0.00499478	47323	1	ILMN_1670807	FAM84B	60014	157638	8.00465	8.0308	7.94709	7.03577	6.93856	7.10793	6.68055	6.60689	6.68761	6.71672	6.79393	6.83738	8.93456	7.73006	7.68255	8.36911	7.4024	7.35405	7.36882
261	ILMN_2219556	ISCA1	5960221	81689	0.652448	1.29733e-130	0.305	0.00115672	0.00050661	47323	1	ILMN_1703174	FREM2	5390386	341640	10.2164	10.492	10.2631	9.91897	9.73043	9.87134	9.14847	8.65065	8.78883	8.31607	8.54664	8.54998	11.1055	9.79867	9.6888	10.1472	10.2187	10.1139	10.2433
332	ILMN_3271122	LOC100129742	2490341	100129742	0.652424	3.30103e-125	0.7075	0.00213102	2.67079e-15	47235.1	1	ILMN_1656501	DUSP5	5390161	1847	9.37846	9.21592	9.28144	8.62607	8.70498	8.55539	7.37861	7.61513	7.54676	6.90837	7.05091	7.03989	9.50682	9.02677	9.02874	9.76094	8.07827	7.87578	7.93803
170	ILMN_1725090	CTHRC1	4860546	115908	0.652371	3.63697e-143	0.055	0.000314286	5.77667e-80	437.97	0.161374	ILMN_2221564	LYAR	5310369	55646	8.09286	8.17244	8.06877	9.33669	9.132	9.17098	8.71315	8.79463	8.77948	8.73252	8.96256	8.96397	9.31281	9.91738	9.06774	9.0284	9.66093	9.92557	9.8985
291	ILMN_2230016	HIGD1A	7550341	25994	0.652103	3.80246e-128	0.425	0.00144068	4.16773e-10	47322.6	1	ILMN_1685781	C14orf142	610523	84520	8.94025	8.70057	8.95313	9.07438	9.12357	9.14621	8.8196	8.74384	8.86541	8.90463	9.04237	8.96624	9.46815	9.57998	10.0523	9.29286	9.46918	9.52594	9.49803
296	ILMN_1780298	FAM86A	580026	196483	0.651854	8.86371e-128	0.465	0.00157095	8.05368e-05	47323	1	ILMN_3242315	SNORD3D	380685	780854	7.56242	7.73543	7.70106	7.55614	7.69291	7.48587	7.83914	7.87722	7.96083	8.34202	8.21824	8.35714	7.7016	7.80676	12.051	8.62211	8.08149	8.28834	8.30392
307	ILMN_1717868	CCT8	3520156	10694	0.651809	5.83227e-127	0.53	0.00172638	0.000201555	47323	1	ILMN_1815673	DKK3	4070133	27122	11.6724	11.7697	11.6614	11.0985	11.111	11.1088	10.1351	10.2745	10.2235	10.1579	10.2791	10.2548	11.5348	11.0802	11.0684	10.9332	12.0922	12.0573	11.8125
354	ILMN_2155025	ZNF681	7400328	148213	0.650885	1.52273e-123	0.9375	0.00264831	1.43893e-11	47320.3	1	ILMN_1785644	C20orf29	3940059	55317	7.90972	7.84511	7.8174	8.3074	8.31796	8.15561	8.09286	7.96463	7.78859	7.89946	8.0153	7.80497	8.90033	8.39354	8.70356	8.52269	8.7339	8.45121	8.58733
300	ILMN_1811921	CSRP1	6370397	1465	0.650872	1.5482e-127	0.48	0.00157895	4.69895e-23	44253	1	ILMN_1780298	FAM86A	580026	196483	7.48384	7.35121	7.74139	7.63148	7.89062	7.82404	7.59469	7.83407	7.46748	7.40046	7.68162	7.32047	7.83271	8.37063	7.9984	7.86591	8.31639	8.68745	8.58697
312	ILMN_1719759	TNC	1470669	3371	0.650775	1.89066e-126	0.5925	0.00188679	7.37243e-64	2706.51	0.560818	ILMN_1805828	VRK1	2600739	7443	7.73572	7.85958	7.87126	8.59499	8.40605	8.25605	8.55721	8.35354	8.59067	8.24073	8.25953	8.40483	9.24148	9.26187	8.6154	8.45207	8.84628	9.06572	8.96397
364	ILMN_1721758	ID4	460364	3400	0.650757	1.07179e-122	1.0625	0.00290301	3.71299e-17	47029.4	1	ILMN_2143795	MGC4677	6350189	112597	11.4277	11.3728	11.484	11.3473	11.3655	11.4482	9.58505	9.73705	9.80906	9.33599	9.36672	9.46211	11.3232	10.8904	11.5456	12.2706	10.6854	10.5381	10.6566
435	ILMN_3239775	ODZ4	520474	26011	0.65053	1.0316e-118	2.075	0.00477011	3.45412e-14	47286.6	1	ILMN_1736888	SAR1B	5290484	51128	9.29483	9.38703	9.21914	9.76606	9.55592	9.55505	9.87221	9.67814	9.8029	9.82685	9.70151	9.87463	9.79724	9.84753	10.4243	9.85758	10.5051	10.4576	10.4358
395	ILMN_2349459	BIRC5	1230682	332	0.650511	5.02609e-121	01,01,4075	0.00356061	9.14764e-12	47319.6	1	ILMN_3240241	TMEM132B	6370093	114795	7.22283	7.21326	7.20819	7.33443	7.23373	7.26589	8.69907	8.58056	8.42562	8.4754	8.39066	8.66706	8.40008	8.12237	8.0319	8.08073	9.02906	8.81594	8.89009
308	ILMN_2365686	ALG8	2970296	79053	0.650361	6.59729e-127	0.535	0.00173701	1.53329e-05	47323	1	ILMN_3241021	RNY4	1070079	6086	7.28906	7.42345	7.30707	6.93017	7.03612	6.90079	6.86743	7.08925	7.21937	7.04144	7.1735	7.19067	7.87226	7.00057	7.44175	7.56925	8.03148	8.40483	8.18379
288	ILMN_1795474	LOC644131	5820202	644131	0.649902	1.38989e-128	0.4175	0.00144068	1.31894e-11	47320.2	1	ILMN_1798210	E2F7	4560450	144455	7.78593	7.81245	7.69144	8.43969	8.39502	8.33194	7.8647	7.83154	7.71186	7.73696	7.77626	7.78287	8.94329	9.01137	8.86139	8.67942	8.17677	8.13052	8.36943
268	ILMN_1752658	NGFR	6980021	4804	0.647662	3.19075e-130	0.31	0.00115672	1.728e-07	47323	1	ILMN_3249748	LDHA	770326	3939	12.4829	12.4945	12.4757	12.9085	12.7805	12.9237	12.9085	12.9149	12.9149	12.6651	12.7035	12.8083	13.0306	13.1913	13.2858	12.9342	13.8476	13.7472	13.9264
470	ILMN_1678707	TAF15	10176	8148	0.646954	6.58638e-117	01,02,7125	0.00576433	2.02235e-26	40833.9	1	ILMN_1686884	IL1RAP	4880632	3556	9.34545	8.8947	9.30229	9.90646	10.0479	9.61991	9.24473	9.57232	9.81715	8.73941	9.15311	8.84336	9.69951	9.74539	9.27688	9.4453	10.4988	10.6229	10.608
318	ILMN_1859946		4180612		0.646914	2.27046e-126	0.6	0.00188679	1.12515e-12	47313.9	1	ILMN_1859946		4180612		9.75882	9.71595	9.75927	10.3443	10.2039	10.4191	9.75209	9.64416	9.84692	9.38855	9.34267	9.60648	10.4988	10.3692	10.1195	10.0782	10.5493	10.9191	10.9387
254	ILMN_2379788	HIF1A	2680722	3091	0.646671	4.06183e-131	0.2875	0.00112745	2.86154e-08	47323	1	ILMN_2148668	RCBTB2	1400035	1102	7.11075	7.37317	7.21392	7.46653	7.55314	7.52162	7.05102	6.98312	6.91924	7.1105	7.05712	7.00399	7.99184	8.19983	8.18022	8.29763	7.41705	7.45354	7.50266
216	ILMN_1656369	C8orf4	5570731	56892	0.645641	7.00722e-136	0.1375	0.000630734	6.23393e-30	36176.2	1	ILMN_2371590	DDX17	1780709	10521	9.58375	9.29006	9.46091	8.95639	9.37438	8.89138	8.62185	9.04505	9.02742	8.64665	9.24391	9.02874	9.45605	9.76179	9.13853	9.42847	10.5684	10.3319	10.2292
346	ILMN_2368971	PSMD12	7210373	5718	0.644018	2.66304e-124	0.8225	0.00237717	8.64354e-11	47322	1	ILMN_1755537	EIF1AY	4150600	9086	9.70071	9.70289	9.88138	10.0143	10.1771	10.2401	6.50547	6.65581	6.62346	6.59012	6.64855	6.56865	10.5626	10.3827	10.4197	10.2476	6.69075	6.62892	6.74783
357	ILMN_1776121	MGC42367	1780224	343990	0.643194	2.53927e-123	0.9625	0.00269608	1.42154e-22	44637.1	1	ILMN_1735930	KLF2	3850692	10365	8.46161	8.17774	8.23033	8.54911	8.54911	8.45801	8.96586	8.74236	8.63078	8.40027	8.50278	8.82018	9.71595	8.48493	8.46251	10.413	9.1382	9.21159	9.18556
572	ILMN_3236825	RAPGEF5	20148	9771	0.642067	6.24801e-113	01,04,9075	0.00857955	3.15738e-28	38545	1	ILMN_1752520	SLFN11	1990379	91607	6.55316	6.81165	6.76822	6.7056	6.67697	6.61906	7.95592	7.89373	7.82291	8.99645	8.95669	9.10883	6.81191	6.86837	6.92547	6.68004	9.30511	9.40816	9.27896
188	ILMN_2367710	PKN1	1660368	5585	0.641908	2.61828e-140	0.0775	0.000412234	9.89964e-14	47298.4	1	ILMN_3226708	ZMAT4	770112	79698	7.11546	7.25211	7.34098	6.77078	6.95512	6.90128	6.72832	6.58697	6.84811	6.91298	6.92972	6.83251	7.63719	8.2886	7.90077	8.16542	7.08952	7.1713	7.25491
190	ILMN_1805376	KCNJ6	3130711	3763	0.641454	4.81318e-140	0.08	0.000418848	1.56026e-50	9566.63	1	ILMN_1682774	C13orf27	1850068	93081	8.2346	8.59388	8.56843	8.95578	9.29451	9.16502	8.15398	8.43075	8.5149	8.08444	8.6194	8.39424	9.33278	9.42629	9.61575	9.2428	9.27577	9.35367	9.3132
458	ILMN_2131861	SOCS2	6770673	8835	0.640605	1.19111e-117	01,02,1943	0.00529891	5.94541e-38	24118.6	1	ILMN_1678707	TAF15	10176	8148	9.49267	9.59747	9.38964	10.4243	10.4367	10.634	10.6	10.4331	10.4952	10.8212	10.7929	10.5796	10.5122	10.6356	10.3834	10.2536	11.4436	11.5701	11.8657
303	ILMN_1815673	DKK3	4070133	27122	0.640186	1.79841e-127	0.48	0.00157895	5.68776e-28	38885.1	1	ILMN_3241692	LOC100129668	1430288	100129668	7.48011	7.36656	7.26197	8.03591	7.99067	7.99431	7.92036	7.87252	7.89856	7.56673	7.70989	7.91364	8.44586	8.35793	8.24244	8.09692	8.454	8.56437	8.67076
298	ILMN_2074860	RN7SK	2640719	125050	0.639131	1.08579e-127	0.475	0.00157895	8.87342e-14	47297.4	1	ILMN_2205935	SFXN1	4730411	94081	8.1122	8.04904	8.17191	8.71744	8.57178	8.658	8.73424	8.64573	8.49744	8.30863	8.44422	8.38572	9.20515	9.36441	8.8809	8.92369	8.92472	9.06833	9.17972
246	ILMN_1742166	GRWD1	670554	83743	0.638376	6.43464e-132	0.255	0.00103659	1.20298e-13	47300.2	1	ILMN_2041788	PLS3	2710730	5358	10.1599	10.1954	10.3351	9.58537	9.43193	9.51853	11.0724	10.8026	11.0011	9.00592	9.33547	9.44668	8.1014	9.09227	9.08242	8.07552	12.4757	12.576	12.5832
362	ILMN_1715416	NUP188	7550348	23511	0.637694	9.21444e-123	01,05,2012	0.00290055	1.45207e-09	47322.8	1	ILMN_1667081	CCND2	1570348	894	12.1654	12.3573	12.2227	11.4086	11.7178	11.5336	10.8039	10.7349	10.7683	11.4916	11.3473	11.2769	12.4687	12.1511	11.7535	12.1944	12.0445	12.2422	12.1818
313	ILMN_1779228	CDH2	1170709	1000	0.636946	1.91846e-126	0.5925	0.00188679	2.16426e-09	47322.9	1	ILMN_2365686	ALG8	2970296	79053	9.1702	9.0755	9.08811	9.82202	9.54658	9.76432	9.53748	9.45398	9.4769	9.41145	9.39528	9.34545	9.71192	9.98503	9.77871	9.72752	10.3797	10.3926	10.492
264	ILMN_3249748	LDHA	770326	3939	0.635879	1.60127e-130	0.31	0.00115672	9.51675e-05	47323	1	ILMN_2415189	ATP1A1	4210095	476	12.5111	12.3251	12.3496	12.1854	12.1672	12.2765	12.2362	12.0668	12.2422	11.627	11.4916	11.3192	12.3338	12.5354	12.3709	12.5689	13.1679	13.1525	13.2222
177	ILMN_1794552	GAP43	4670204	2596	0.635848	1.74137e-141	0.0625	0.000353107	9.17965e-45	15178.2	1	ILMN_2082585	SNAI2	6330730	6591	6.84533	6.6795	6.75034	6.91055	6.65978	6.7715	7.33392	7.26751	7.23606	7.02381	6.98569	7.0373	6.62522	7.18666	6.81129	7.02678	9.33358	9.1216	9.01175
185	ILMN_2121408	HBEGF	1820594	1839	0.635741	7.45756e-141	0.0725	0.000387701	2.18524e-32	32537.4	1	ILMN_1746465	FJX1	6270437	24147	11.5717	11.5717	11.3338	10.5631	10.2667	10.3058	9.9555	9.9427	9.93315	10.6152	10.4563	10.5612	11.7535	10.9913	11.2074	11.6691	11.0908	11.5016	11.5325
272	ILMN_3242288	LOC641768	4540441	641768	0.635483	9.94005e-130	0.345	0.00126374	1.43574e-25	41812.3	1	ILMN_1666420	ZNF679	3940431	168417	7.23526	7.26413	7.29712	7.47541	7.76107	7.21897	7.52784	7.54925	7.63532	7.76514	7.76445	7.60397	8.60098	8.65946	7.5136	7.77931	8.33982	8.36592	8.09818
227	ILMN_1805992	KIAA1598	5340162	57698	0.634103	9.16667e-135	0.165	0.000726872	3.16969e-26	41062.8	1	ILMN_3282587	LOC644914	4180402	644914	8.61106	8.15597	8.60541	8.00854	8.83979	8.09593	7.72855	8.77219	8.38217	7.98172	8.90972	8.25661	8.86867	8.88919	8.25687	8.61044	10.0028	9.5114	9.79368
251	ILMN_3225121	LOC728484	6020754	728484	0.634059	1.37037e-131	0.2675	0.00106574	1.91647e-12	47315.9	1	ILMN_2071809	MGP	1430487	4256	7.12712	6.96792	7.15836	7.38878	7.49525	7.56714	11.126	11.0095	11.1341	7.5082	7.51675	7.45577	6.9877	6.83589	7.21681	6.98605	11.5057	11.3716	11.269
233	ILMN_1670325	SLC47A1	2970209	55244	0.633971	1.43227e-133	0.21	0.000889831	3.45615e-16	47160.9	1	ILMN_2316878	PTPRO	3940541	5800	6.48993	6.5712	6.65762	7.63819	7.54887	7.56467	6.57694	6.53894	6.56461	6.55866	6.59894	6.56523	6.67493	6.99324	7.282	7.10918	8.11133	8.14379	8.11336
218	ILMN_2081883	IQCK	7320291	124152	0.633914	1.49811e-135	0.1375	0.000630734	1.20874e-29	36587.8	1	ILMN_1656369	C8orf4	5570731	56892	8.95639	9.1702	9.00559	7.73892	7.74005	7.82263	7.42208	7.35405	7.2654	7.52653	7.50491	7.55401	9.07639	8.53914	8.51862	9.20013	8.56925	8.35156	8.23713
199	ILMN_1669831	C6orf192	160333	116843	0.633846	2.14033e-139	0.09	0.000445545	0.0124414	47323	1	ILMN_1753830	ETV4	70209	2118	8.57006	8.74478	8.63354	8.91505	8.88855	9.11612	8.55481	8.25301	8.32445	8.13494	8.15926	8.07361	9.4653	8.98876	9.13573	9.1192	9.32378	9.71805	9.52047
201	ILMN_3226708	ZMAT4	770112	79698	0.633556	4.22009e-139	0.09	0.000445545	4.33395e-10	47322.6	1	ILMN_2309156	PMEPA1	3830041	56937	8.21173	8.0371	8.07334	7.7429	7.75482	7.84836	7.49107	7.34041	7.38067	7.1556	7.08383	7.06936	8.80797	8.48731	8.58601	8.37563	8.06255	8.07399	8.1782
225	ILMN_1699695	TNFRSF21	3780092	27242	0.631506	7.48499e-135	0.16	0.000711111	7.212e-47	12913.9	1	ILMN_1779711	DTL	5570296	51514	7.47584	7.32561	7.47387	8.19546	8.23713	8.20619	7.02448	7.07522	7.11611	7.22645	7.39206	7.2485	8.48474	8.52805	8.55238	8.20263	8.02693	8.09241	8.02273
515	ILMN_2077905	PTGFRN	5550332	5738	0.630024	2.66057e-115	01,03,4125	0.00662621	1.00241e-53	7235.93	0.985687	ILMN_1656486	DNAJC10	990528	54431	7.81515	7.82195	7.9006	8.04114	8.11631	7.96944	7.29237	7.28906	7.32164	7.1974	7.49439	7.18933	8.51352	8.81537	8.26316	8.62004	7.60581	7.77613	7.71903
262	ILMN_3270542	LOC100128525	7210474	100128525	0.629964	1.48746e-130	0.31	0.00115672	2.35934e-07	47323	1	ILMN_1689004	TNFRSF12A	6510377	51330	11.1677	11.2278	11.1296	10.6301	10.5445	10.6501	8.3091	8.3447	8.42909	8.3905	8.30558	8.6025	11.076	10.8507	10.7399	10.3971	10.1294	10.0259	10.0254
294	ILMN_2054392	PPIL1	4200612	51645	0.629845	4.62797e-128	0.425	0.00144068	8.35749e-10	47322.7	1	ILMN_1904578		2750202		6.61665	6.55297	6.56642	6.55049	6.48467	6.66481	7.58054	7.32937	7.35761	8.57029	8.53333	8.52001	6.61658	6.56569	6.3869	6.51006	9.81034	9.93699	9.9209
212	ILMN_2355665	MTP18	7400025	51537	0.629711	3.39078e-136	0.135	0.000630734	1.67084e-10	47322.3	1	ILMN_1667839	UBR7	6100576	55148	9.42949	9.38929	9.28972	9.56499	9.72522	9.58653	9.57142	9.59818	9.64725	9.74589	9.6706	9.69226	9.59158	10.2204	9.96367	9.84466	10.5836	10.8084	10.8616
299	ILMN_1653220	PITPNM1	6960215	9600	0.627028	1.17702e-127	0.48	0.00157895	3.52836e-32	32852.8	1	ILMN_2230016	HIGD1A	7550341	25994	10.3997	10.0812	10.4186	10.121	10.1028	9.96057	9.8985	10.1454	10.2247	9.86243	10.2367	9.77079	10.8188	10.7789	10.3718	10.1984	11.1602	11.1586	10.9301
206	ILMN_1713751	ADAM19	6900209	8728	0.62688	1.1188e-137	0.105	0.000509709	4.61334e-20	46159.6	1	ILMN_1713751	ADAM19	6900209	8728	10.1851	10.0847	10.1395	10.9587	10.9587	10.8481	11.2127	11.0594	11.0508	10.0571	10.1118	9.92607	11.2918	11.9002	11.8768	11.5215	10.7723	10.7953	10.8039
196	ILMN_1802205	RHOB	3400332	388	0.626704	1.05069e-139	0.085	0.000431472	3.06453e-47	12540.9	1	ILMN_1766169	BCAT1	7650524	586	11.6936	11.714	11.6023	11.2987	11.3742	11.1794	11.2517	11.1713	11.2681	10.4823	10.6936	10.4727	11.749	11.599	11.5618	11.7836	12.3641	12.3758	12.4075
204	ILMN_2309156	PMEPA1	3830041	56937	0.626205	1.20256e-138	0.095	0.000465686	5.58243e-13	47310.8	1	ILMN_2341661	ETV4	990577	2118	8.44299	8.4213	8.34152	8.78259	8.73166	9.01877	7.95744	7.88962	7.93863	7.65912	7.82221	7.65706	9.00412	8.76652	8.8628	8.98771	8.87456	9.31714	9.36226
217	ILMN_2386100	BUB3	6350348	9184	0.626174	9.98279e-136	0.1375	0.000630734	2.33683e-09	47322.9	1	ILMN_1699695	TNFRSF21	3780092	27242	12.5088	12.7199	12.4717	11.7169	11.7082	11.6681	10.4516	10.3589	10.3448	10.9896	10.8371	10.9191	12.1712	11.0715	11.2828	11.4052	12.8438	13.052	12.9741
481	ILMN_1702691	TNFAIP3	3360681	7128	0.626144	1.76338e-116	2.865	0.00595634	7.61709e-37	25757.2	1	ILMN_2407308	HEY1	2570678	23462	10.0452	9.72835	9.89476	7.97649	8.28227	7.98552	7.44465	7.65495	7.5427	8.01921	8.21137	8.37355	10.0259	9.11511	9.39163	10.617	7.78062	7.59107	7.70397
293	ILMN_1677261	LZTS1	3520735	11178	0.625584	4.60492e-128	0.425	0.00144068	1.43836e-17	46954.6	1	ILMN_1677261	LZTS1	3520735	11178	9.00752	9.10773	8.96	8.83226	8.67904	8.76818	8.54274	8.48577	8.52421	8.38752	8.1595	8.10947	8.87115	8.64291	9.28518	8.64911	9.96057	9.85889	10.0112
348	ILMN_1873278	LOC731895	3710048	731895	0.625435	3.35051e-124	0.845	0.00242816	6.28602e-08	47323	1	ILMN_1873278	LOC731895	3710048	731895	6.65584	6.49817	6.66743	6.54603	6.53389	6.5085	6.63508	6.63136	6.57875	6.51755	6.76608	6.69501	6.8208	6.74176	6.79986	6.70623	8.27456	7.86106	7.87226
259	ILMN_2415189	ATP1A1	4210095	476	0.625267	7.70521e-131	0.2975	0.00114865	2.63256e-06	47323	1	ILMN_2168520	C11orf70	4060437	85016	6.99988	7.06217	6.70596	7.28305	7.08885	6.97609	6.86309	6.79025	6.81877	6.51933	6.66739	6.80174	7.17917	7.8065	7.79304	7.40956	7.447	7.38888	7.42684
231	ILMN_2316878	PTPRO	3940541	5800	0.624924	9.63994e-134	0.205	0.000883621	6.2916e-24	43486.3	1	ILMN_2041101	ANXA2P1	3370202	303	10.069	9.57683	10.2274	9.571	9.9906	9.45605	9.82551	10.4225	10.4125	9.19599	10.024	9.23594	9.8846	10.1095	9.24391	9.20715	12.2382	12.0362	11.7517
258	ILMN_1703174	FREM2	5390386	341640	0.623975	6.72915e-131	0.2975	0.00114865	2.26734e-34	29509.2	1	ILMN_2366634	PKM2	160170	5315	10.3268	10.2125	10.171	10.7	10.6614	10.5947	10.4225	10.2725	10.3791	9.73516	9.57275	9.59901	10.449	10.3782	11.0046	10.4685	11.4114	11.5503	11.3094
617	ILMN_1718124	OTOR	3190703	56914	0.623049	1.54027e-111	6.0475	0.00978964	8.38667e-24	43601.6	1	ILMN_2188722	GLS	5570427	2744	7.38601	7.63301	7.73616	8.10315	8.22059	7.84996	7.60014	7.44988	7.28516	7.53007	7.19246	7.32749	8.29019	7.99356	8.10044	8.07429	8.22857	8.15351	8.29922
241	ILMN_1709479	YAP1	3360768	10413	0.622396	1.04258e-132	0.23	0.000954357	7.68115e-25	42588.4	1	ILMN_1737396	PSMD14	2600025	10213	10.1174	10.093	10.1558	10.5074	10.7945	10.4699	10.4218	10.2241	10.3145	10.0028	9.99282	10.1528	10.5677	10.7668	10.5324	10.4774	11.4492	11.6308	11.5402
208	ILMN_1723021	ICMT	5550348	23463	0.622314	9.33092e-137	0.1275	0.000612981	0.000791305	47323	1	ILMN_1723021	ICMT	5550348	23463	8.18899	8.30991	8.0275	8.83754	8.77919	8.9741	8.777	8.777	8.93805	9.03793	8.67324	8.34226	9.13889	9.15412	9.27359	9.07102	9.48402	9.71965	9.68804
236	ILMN_2117171	LMO4	7210450	8543	0.621654	2.38185e-133	0.21	0.000889831	2.1773e-08	47323	1	ILMN_2368576	UBA52	6550358	7311	8.64382	8.75695	8.64048	8.81093	8.67817	9.0284	8.83226	8.72612	8.60817	8.99182	9.23102	9.07965	9.70071	9.59701	9.71676	9.70202	9.1794	9.33437	9.2638
184	ILMN_2154836	BTG3	7210605	10950	0.621277	7.17014e-141	0.0725	0.000387701	1.11709e-06	47323	1	ILMN_1761941	C4orf18	3460014	51313	6.52514	6.56808	6.62893	6.52123	6.52199	6.66337	7.6611	7.44736	7.6703	7.99091	8.15597	7.90209	6.41546	6.50807	6.50583	6.57758	10.449	10.1274	9.97844
220	ILMN_1667839	UBR7	6100576	55148	0.619601	2.79467e-135	0.1525	0.000686937	2.74021e-06	47323	1	ILMN_2063532	SLC10A4	7000176	201780	6.83249	6.66751	6.56932	6.9954	6.6804	6.79798	7.21807	7.11292	7.11256	6.75639	6.83638	6.78297	6.81281	7.32682	7.21554	7.10291	8.2218	8.19197	8.15424
200	ILMN_1671427	FBXW4	4390239	6468	0.618706	3.81862e-139	0.09	0.000445545	3.35991e-18	46811.4	1	ILMN_1669831	C6orf192	160333	116843	7.65056	7.74833	7.74971	7.39132	7.38266	7.29932	7.90708	7.68642	7.70283	7.75376	7.7818	7.68162	7.97704	8.18899	8.16542	8.23033	8.61703	8.56518	8.55188
213	ILMN_1712803	CCNB1	4590040	891	0.618468	3.48301e-136	0.135	0.000630734	7.82155e-10	47322.7	1	ILMN_3235148	FLJ43681	830768	388574	11.714	11.357	11.7909	11.1881	11.8942	10.8541	11.329	11.9731	12.0939	11.6724	12.1924	11.7191	12.2745	12.2745	11.4587	11.8239	13.2147	12.9741	12.8934
222	ILMN_2093027	MYO1B	5720598	4430	0.618168	2.86927e-135	0.1525	0.000686937	1.58931e-06	47323	1	ILMN_2386100	BUB3	6350348	9184	8.4207	8.35924	8.33461	9.17729	9.4706	9.12125	8.68417	8.95549	8.88799	8.21278	8.52157	8.30007	9.45519	9.91035	9.61907	9.4188	9.21023	9.28545	9.15976
252	ILMN_2071809	MGP	1430487	4256	0.618167	1.75898e-131	0.2725	0.00108135	5.57947e-92	94.6675	0.0537884	ILMN_3251232	HMGN2	3930577	3151	7.84487	7.69695	7.78593	8.60678	8.53598	8.75493	7.79594	7.77854	7.8737	7.70019	7.90162	7.94471	9.48699	9.16969	9.30007	9.02814	7.81562	8.18429	8.10562
221	ILMN_1779711	DTL	5570296	51514	0.616714	2.81153e-135	0.1525	0.000686937	9.19259e-14	47297.7	1	ILMN_2093027	MYO1B	5720598	4430	9.13776	9.19403	9.35104	9.07184	9.17567	8.98305	8.51657	8.69654	8.71171	7.79528	8.38271	8.04926	9.49843	9.59531	9.27725	9.26497	9.52543	9.74783	9.63654
235	ILMN_1751444	NCAPG	1450280	64151	0.61662	1.845e-133	0.21	0.000889831	8.42661e-12	47319.5	1	ILMN_1814710	PCDHB5	4860441	26167	7.30777	7.21358	7.06565	6.82959	7.11878	7.04636	9.55974	9.55325	9.50013	9.28246	9.3904	9.29371	7.87682	7.79685	8.00326	8.15371	9.73433	9.71556	9.8792
263	ILMN_2366634	PKM2	160170	5315	0.615327	1.51039e-130	0.31	0.00115672	4.5033e-13	47309.6	1	ILMN_2311041	MRPL52	7000692	122704	8.81445	8.64606	8.80437	9.05759	8.93739	9.0252	8.75051	8.89898	8.71776	8.78302	8.69014	8.80437	9.50546	9.75927	10.2044	9.62989	8.95282	9.11257	9.09599
243	ILMN_1737396	PSMD14	2600025	10213	0.614931	2.35382e-132	0.235	0.000967078	1.5558e-08	47323	1	ILMN_1695316	SLC39A8	3120543	64116	6.55877	6.62155	6.51897	6.75553	6.74968	6.59981	6.74667	6.68486	6.57746	6.96803	6.76873	6.76898	6.88049	7.33765	7.29205	7.06918	7.59858	7.48891	7.54846
161	ILMN_1784749	GAS6	4280632	2621	0.614868	3.18336e-144	0.04	0.000246914	1.51533e-06	47323	1	ILMN_1720889	SC4MOL	5860348	6307	10.2309	10.1816	10.1336	10.8598	10.9483	10.5883	10.2707	10.5219	10.3176	9.92264	10.2561	9.97756	11.6867	11.3212	11.2475	10.9904	11.1555	10.9341	10.8626
191	ILMN_1696537	DDIT4L	380019	115265	0.614028	4.97667e-140	0.08	0.000418848	6.84665e-33	31770.9	1	ILMN_1802205	RHOB	3400332	388	9.50267	9.17901	9.49366	9.55592	9.79867	9.64725	9.68735	10.1075	10.023	9.56065	9.88054	9.76371	10.0462	8.9575	8.94897	10.8958	11.5741	11.0582	11.2169
281	ILMN_2060413	CD24	610437	100133941	0.613541	4.85876e-129	0.3775	0.00134342	4.79737e-36	26958.2	1	ILMN_1813581	CNR1	4010152	1268	6.93639	6.74619	6.90537	7.2079	7.10019	7.0456	7.56838	7.54996	7.52382	7.14563	7.3252	7.25623	7.93636	6.96573	7.13688	7.25931	9.07609	8.66536	8.72648
162	ILMN_1761762	C6orf141	3450632	135398	0.613131	3.86547e-144	0.04	0.000246914	0.000556522	47323	1	ILMN_3237991	LOC645166	1090500	645166	8.45032	8.47467	8.32445	8.6822	8.27782	8.77649	8.8788	8.84748	8.80467	8.33035	8.32971	8.274	8.54438	8.78704	9.41317	8.99645	9.80713	9.71999	9.85362
181	ILMN_2325347	B3GALNT1	2970040	8706	0.613067	3.23787e-141	0.0675	0.000372928	0.000427167	47323	1	ILMN_1699071	C21orf7	150315	56911	6.95887	6.89769	7.15904	7.79563	7.99649	8.14301	7.23764	7.18234	7.29276	7.11719	6.93267	7.05737	7.52742	7.94129	7.82361	7.86302	8.40645	8.36737	8.58914
157	ILMN_1679318	ARSJ	2640725	79642	0.612862	2.84673e-145	0.03	0.000191083	4.64841e-08	47323	1	ILMN_1675848	MYL12A	4730392	10627	7.02706	7.10161	6.80505	7.13869	7.2701	7.246	11.5873	11.573	11.5908	10.6936	10.7323	10.7524	7.20489	7.24013	7.22848	7.03911	12.3251	12.2155	12.3057
153	ILMN_1667201	WDR51B	7160609	282809	0.612769	6.30184e-146	0.0275	0.000178571	6.6315e-07	47323	1	ILMN_1672565	RG9MTD1	2600079	54931	8.06927	7.94943	8.02037	8.06863	8.47432	7.96044	8.13595	8.28967	8.28917	8.10315	8.43551	8.07072	8.77048	8.95639	8.66728	8.4412	9.21998	9.33708	9.22643
226	ILMN_1708160	KPNA2	6250609	3838	0.612442	8.37727e-135	0.1625	0.000719027	6.10325e-13	47311.2	1	ILMN_3234762	RN5S9	2570220	100169760	7.29785	7.24574	7.46984	7.28778	7.3308	7.20271	7.4837	7.48932	7.4629	7.70828	7.46984	7.94129	7.52996	7.52241	7.67845	7.80497	8.57178	8.97643	9.33599
150	ILMN_2285802	SEC14L1	4200441	6397	0.611921	9.48478e-147	0.025	0.000164474	3.58983e-07	47323	1	ILMN_2120555	ADCY1	580561	107	8.42418	8.40823	8.46321	8.73917	8.61202	8.72648	8.86022	8.73457	8.90816	8.56238	8.61126	8.53309	8.7937	9.07368	8.84555	9.18409	10.0714	10.1734	10.1174
271	ILMN_1689004	TNFRSF12A	6510377	51330	0.611715	8.22391e-130	0.34	0.00125461	1.19358e-55	6070.35	0.903596	ILMN_1659462	DUSP23	1710674	54935	7.17909	7.19028	7.24341	7.89997	7.84798	7.90369	7.00672	6.90288	7.01403	6.59713	6.88535	6.88791	8.05533	8.6962	9.13743	8.51268	6.84985	6.9235	6.92535
257	ILMN_1725244	HAT1	3420068	8520	0.611602	6.6072e-131	0.2975	0.00114865	4.33677e-12	47318.1	1	ILMN_1707475	UBE2E2	5270021	7325	6.96415	6.86997	6.86358	8.85368	8.86139	8.88653	7.68437	7.65141	7.35436	7.95592	8.11774	7.9002	7.77728	9.36353	8.925	8.81364	7.96397	7.95519	8.10518
186	ILMN_1746465	FJX1	6270437	24147	0.610026	7.47943e-141	0.0725	0.000387701	7.92338e-21	45778.4	1	ILMN_2367710	PKN1	1660368	5585	8.47624	8.87388	8.40738	8.49464	8.43996	8.25807	8.64665	8.46109	8.43969	8.68454	8.58273	8.43881	9.96194	9.14407	9.49984	9.01317	9.25174	9.03372	8.96932
141	ILMN_1690170	CRABP2	3400296	1382	0.609994	1.3668e-147	0.025	0.000164474	4.50302e-07	47323	1	ILMN_1777564	MAD2L1	870546	4085	8.66797	8.57006	8.63722	10.093	9.97508	10.0516	10.174	9.98009	9.9519	9.88568	9.95072	9.88014	10.1294	10.4664	10.3877	9.93651	10.7626	11.186	10.7754
282	ILMN_1785272	COL1A2	4040671	1278	0.609908	6.10597e-129	0.3875	0.00136926	2.75762e-69	1515.07	0.383182	ILMN_1748481	TMEM199	2190056	147007	8.11594	7.98364	8.28938	8.57029	8.55302	8.44806	8.04378	8.1762	8.22086	8.21016	8.30516	8.43075	8.63159	8.81932	8.79088	8.9013	9.0207	9.03458	9.04184
210	ILMN_2131523	SACS	7510379	26278	0.609761	2.67999e-136	0.1325	0.000630734	2.44418e-36	26517.5	1	ILMN_2348788	CD44	4560193	960	9.24881	9.45834	9.356	8.45839	8.35897	8.49394	8.25394	8.12204	8.60337	7.8647	7.88323	7.91346	9.53979	8.16542	8.6449	8.06907	10.3951	10.2274	10.0528
223	ILMN_2063532	SLC10A4	7000176	201780	0.608984	5.70895e-135	0.1575	0.000706278	2.12314e-09	47322.9	1	ILMN_2081883	IQCK	7320291	124152	9.37477	9.53101	9.57275	9.56026	9.53583	9.63165	8.8209	8.83271	8.49514	8.62211	8.62239	8.64464	10.6317	10.5038	10.2816	10.1206	9.29286	9.19026	9.13129
265	ILMN_1672124	C4orf18	2650605	51313	0.608655	2.09908e-130	0.31	0.00115672	5.83112e-54	7085.35	0.973395	ILMN_2219556	ISCA1	5960221	81689	8.21337	8.28808	8.28514	8.58793	8.68862	8.59843	8.67153	8.87031	8.75016	8.51923	8.91796	8.6822	8.81537	9.26868	9.05683	8.99063	9.42126	9.55246	9.45478
276	ILMN_1813581	CNR1	4010152	1268	0.608439	2.48957e-129	0.36	0.00130435	2.34941e-28	38373.6	1	ILMN_1809931	NDRG1	1230070	10397	11.1438	11.4006	11.2253	10.5465	10.4679	10.5065	9.17767	9.09172	9.0427	7.99887	7.8003	7.67963	11.9002	10.7586	10.7763	10.7619	9.43464	9.58028	9.54933
167	ILMN_1720889	SC4MOL	5860348	6307	0.608099	1.06432e-143	0.0475	0.000282738	1.30445e-12	47314.5	1	ILMN_1720114	GMNN	4830373	51053	8.57302	8.36641	8.77507	9.12125	9.23043	9.08242	8.73193	8.91379	8.94226	8.61971	9.06207	8.8184	9.58944	9.55325	9.40722	9.31469	9.79677	9.9143	9.90609
207	ILMN_2348788	CD44	4560193	960	0.607913	7.91954e-137	0.1225	0.000591787	5.28559e-41	19833.9	1	ILMN_2131523	SACS	7510379	26278	9.82725	9.51882	9.71676	9.09937	9.55743	9.24148	7.57602	7.75104	7.92961	7.91186	8.31928	8.00726	10.4344	9.989	9.49366	9.8562	9.11955	9.07241	8.8947
183	ILMN_1798256	UPP1	7570673	7378	0.607806	6.22516e-141	0.0725	0.000387701	4.88808e-26	41281	1	ILMN_2121408	HBEGF	1820594	1839	9.80386	9.65092	9.60974	8.21696	8.21037	8.12118	7.7933	7.77878	7.71969	7.8445	7.80767	7.86948	9.01137	8.61735	8.78082	9.96826	9.14949	8.99802	8.97716
214	ILMN_2371590	DDX17	1780709	10521	0.607186	5.26832e-136	0.1375	0.000630734	6.37642e-11	47321.8	1	ILMN_1712803	CCNB1	4590040	891	8.29684	8.5278	8.56312	9.48352	9.64376	9.56209	9.62413	9.84364	10.0354	9.82631	9.80475	9.70816	10.1926	10.3608	10.0047	9.72046	10.0259	10.4318	10.4075
209	ILMN_3235148	FLJ43681	830768	388574	0.607142	2.05965e-136	0.1325	0.000630734	1.13074e-19	46326.9	1	ILMN_1720113	PTPRO	1660386	5800	6.61913	6.70876	6.45486	7.59577	7.59131	7.52555	6.60487	6.60225	6.50125	6.60676	6.76942	6.56429	6.6972	7.04394	7.24608	6.96111	8.18548	8.39957	8.35059
211	ILMN_1720113	PTPRO	1660386	5800	0.60672	3.13725e-136	0.135	0.000630734	6.96901e-25	42544.7	1	ILMN_2355665	MTP18	7400025	51537	7.87347	8.03253	8.11716	8.73526	8.6488	8.72457	7.91811	8.07945	7.75142	7.6084	7.79928	7.8398	8.49873	9.142	9.28038	8.94651	8.52585	8.58426	8.569
[truncated: 189 more rows]

## Sheet: pw KD
KEGG pathway	p-value <0.001		genes
[truncated: 9 more rows]
[truncated: 35 more columns]

[truncated: 6 more sheets: inh0.01, pw inh , probes KD & inh in common, Gene onthology common genes, list GO, list PWs]
